# Supplementary material for: Machine learning algorithm predicts fibrosis-related blood diagnosis markers of intervertebral disc degeneration
Source: BMC Med Genomics. 2023 Nov 1;16:274. doi: 10.1186/s12920-023-01705-6 (PMC10619283; doi:10.1186/s12920-023-01705-6)
Supplement: Supplementary file 1 — Supplementary Material 1 [file 12920_2023_1705_MOESM1_ESM.xlsx]

## Sheet: Sheet1
Supplementary Table 5. 8621 fibrosis-related genes (FIGs).
Gene Symbol	Description	Category	Gifts	GC Id	Relevance score	GeneCards Link
CFTR	CF Transmembrane Conductance Regulator	Protein Coding	49	GC07P117287	143.515	https://www.genecards.org/cgi-bin/carddisp.pl?gene=CFTR
TERT	Telomerase Reverse Transcriptase	Protein Coding	49	GC05M001253	96.7342	https://www.genecards.org/cgi-bin/carddisp.pl?gene=TERT
RTEL1	Regulator Of Telomere Elongation Helicase 1	Protein Coding	40	GC20P063658	85.0299	https://www.genecards.org/cgi-bin/carddisp.pl?gene=RTEL1
RTEL1-TNFRSF6B	RTEL1-TNFRSF6B Readthrough (NMD Candidate)	RNA Gene	19	GC20P063657	78.3563	https://www.genecards.org/cgi-bin/carddisp.pl?gene=RTEL1-TNFRSF6B
PARN	Poly(A)-Specific Ribonuclease	Protein Coding	44	GC16M014435	55.7133	https://www.genecards.org/cgi-bin/carddisp.pl?gene=PARN
LOC111674472	DNase I Hypersensitive Sites In Introns 16 And 17a Of CFTR	Biological Region	3	GC07P117607	47.6319	https://www.genecards.org/cgi-bin/carddisp.pl?gene=LOC111674472
CFTR-AS1	CFTR Antisense RNA 1	RNA Gene	12	GC07M117561	46.8583	https://www.genecards.org/cgi-bin/carddisp.pl?gene=CFTR-AS1
KIF21A	Kinesin Family Member 21A	Protein Coding	40	GC12M039293	45.1021	https://www.genecards.org/cgi-bin/carddisp.pl?gene=KIF21A
TGFB1	Transforming Growth Factor Beta 1	Protein Coding	49	GC19M041301	43.8536	https://www.genecards.org/cgi-bin/carddisp.pl?gene=TGFB1
LOC110806263	TERT 5' Regulatory Region	Biological Region	3	GC05P001294	42.2557	https://www.genecards.org/cgi-bin/carddisp.pl?gene=LOC110806263
SFTPC	Surfactant Protein C	Protein Coding	41	GC08P022156	39.8935	https://www.genecards.org/cgi-bin/carddisp.pl?gene=SFTPC
TERC	Telomerase RNA Component	RNA Gene	29	GC03M169765	38.4126	https://www.genecards.org/cgi-bin/carddisp.pl?gene=TERC
LOC111674475	CFTR Intron 11 Enhancer	Biological Region	3	GC07P117587	37.6827	https://www.genecards.org/cgi-bin/carddisp.pl?gene=LOC111674475
MUC5B	Mucin 5B, Oligomeric Mucus/Gel-Forming	Protein Coding	41	GC11P001831	37.3323	https://www.genecards.org/cgi-bin/carddisp.pl?gene=MUC5B
SFTPA2	Surfactant Protein A2	Protein Coding	40	GC10M081851	33.1814	https://www.genecards.org/cgi-bin/carddisp.pl?gene=SFTPA2
LOC111674477	CFTR Intron 23 Enhancer	Biological Region	3	GC07P117665	32.451	https://www.genecards.org/cgi-bin/carddisp.pl?gene=LOC111674477
TUBB3	Tubulin Beta 3 Class III	Protein Coding	46	GC16P091332	32.1605	https://www.genecards.org/cgi-bin/carddisp.pl?gene=TUBB3
SFTPA1	Surfactant Protein A1	Protein Coding	42	GC10P093438	31.8071	https://www.genecards.org/cgi-bin/carddisp.pl?gene=SFTPA1
LOC113664106	CFTR Intron 2 DNase I Hypersensitive Site	Biological Region	3	GC07P117508	30.469	https://www.genecards.org/cgi-bin/carddisp.pl?gene=LOC113664106
PHOX2A	Paired Like Homeobox 2A	Protein Coding	41	GC11M072239	29.8193	https://www.genecards.org/cgi-bin/carddisp.pl?gene=PHOX2A
LOC111674463	CFTR Promoter Region	Biological Region	3	GC07P117476	29.165	https://www.genecards.org/cgi-bin/carddisp.pl?gene=LOC111674463
ABCA3	ATP Binding Cassette Subfamily A Member 3	Protein Coding	48	GC16M002275	28.2054	https://www.genecards.org/cgi-bin/carddisp.pl?gene=ABCA3
DSP	Desmoplakin	Protein Coding	48	GC06P007541	26.6787	https://www.genecards.org/cgi-bin/carddisp.pl?gene=DSP
SERPINA1	Serpin Family A Member 1	Protein Coding	47	GC14M094376	25.6707	https://www.genecards.org/cgi-bin/carddisp.pl?gene=SERPINA1
HFE	Homeostatic Iron Regulator	Protein Coding	44	GC06P026087	25.6498	https://www.genecards.org/cgi-bin/carddisp.pl?gene=HFE
HMOX1	Heme Oxygenase 1	Protein Coding	49	GC22P035380	25.4593	https://www.genecards.org/cgi-bin/carddisp.pl?gene=HMOX1
TMEM67	Transmembrane Protein 67	Protein Coding	37	GC08P093754	25.2944	https://www.genecards.org/cgi-bin/carddisp.pl?gene=TMEM67
LOC113633877	CFTR Intron 19 DNase I Hypersensitive Site	Biological Region	3	GC07P117639	24.3976	https://www.genecards.org/cgi-bin/carddisp.pl?gene=LOC113633877
STN1	STN1 Subunit Of CST Complex	Protein Coding	32	GC10M103926	23.9631	https://www.genecards.org/cgi-bin/carddisp.pl?gene=STN1
FAM111B	FAM111 Trypsin Like Peptidase B	Protein Coding	36	GC11P059107	23.639	https://www.genecards.org/cgi-bin/carddisp.pl?gene=FAM111B
CFM1	Cystic Fibrosis Modifier 1	Genetic Locus	3	GC19U990157	23.4896	https://www.genecards.org/cgi-bin/carddisp.pl?gene=CFM1
ATP11A	ATPase Phospholipid Transporting 11A	Protein Coding	41	GC13P112690	23.0938	https://www.genecards.org/cgi-bin/carddisp.pl?gene=ATP11A
EDNRA	Endothelin Receptor Type A	Protein Coding	47	GC04P147480	22.869	https://www.genecards.org/cgi-bin/carddisp.pl?gene=EDNRA
CCN2	Cellular Communication Network Factor 2	Protein Coding	37	GC06M131948	22.8375	https://www.genecards.org/cgi-bin/carddisp.pl?gene=CCN2
FAM13A	Family With Sequence Similarity 13 Member A	Protein Coding	37	GC04M088725	22.7553	https://www.genecards.org/cgi-bin/carddisp.pl?gene=FAM13A
CC2D2A	Coiled-Coil And C2 Domain Containing 2A	Protein Coding	38	GC04P018185	22.6306	https://www.genecards.org/cgi-bin/carddisp.pl?gene=CC2D2A
FCGR2A	Fc Gamma Receptor IIa	Protein Coding	45	GC01P161505	22.5492	https://www.genecards.org/cgi-bin/carddisp.pl?gene=FCGR2A
RPGRIP1L	RPGRIP1 Like	Protein Coding	38	GC16M053597	22.3366	https://www.genecards.org/cgi-bin/carddisp.pl?gene=RPGRIP1L
DPP9	Dipeptidyl Peptidase 9	Protein Coding	41	GC19M004675	22.2449	https://www.genecards.org/cgi-bin/carddisp.pl?gene=DPP9
MIF	Macrophage Migration Inhibitory Factor	Protein Coding	46	GC22P023894	21.4722	https://www.genecards.org/cgi-bin/carddisp.pl?gene=MIF
SLC9A3	Solute Carrier Family 9 Member A3	Protein Coding	46	GC05M000472	21.3575	https://www.genecards.org/cgi-bin/carddisp.pl?gene=SLC9A3
SLC26A9	Solute Carrier Family 26 Member 9	Protein Coding	40	GC01M205883	21.3535	https://www.genecards.org/cgi-bin/carddisp.pl?gene=SLC26A9
SM2	Hepatic Fibrosis Susceptibility Due To Schistosoma Mansoni Infection	Genetic Locus	1	GC06U990229	20.9006	https://www.genecards.org/cgi-bin/carddisp.pl?gene=SM2
SLC6A14	Solute Carrier Family 6 Member 14	Protein Coding	40	GC0XP116436	20.5329	https://www.genecards.org/cgi-bin/carddisp.pl?gene=SLC6A14
KCNN4	Potassium Calcium-Activated Channel Subfamily N Member 4	Protein Coding	47	GC19M065881	20.354	https://www.genecards.org/cgi-bin/carddisp.pl?gene=KCNN4
SLC11A1	Solute Carrier Family 11 Member 1	Protein Coding	45	GC02P218382	19.9166	https://www.genecards.org/cgi-bin/carddisp.pl?gene=SLC11A1
STX1A	Syntaxin 1A	Protein Coding	45	GC07M073700	19.5676	https://www.genecards.org/cgi-bin/carddisp.pl?gene=STX1A
GCLC	Glutamate-Cysteine Ligase Catalytic Subunit	Protein Coding	43	GC06M053497	19.2931	https://www.genecards.org/cgi-bin/carddisp.pl?gene=GCLC
CLCA4	Chloride Channel Accessory 4	Protein Coding	37	GC01P086547	19.0181	https://www.genecards.org/cgi-bin/carddisp.pl?gene=CLCA4
GSTM3	Glutathione S-Transferase Mu 3	Protein Coding	45	GC01M109733	18.9882	https://www.genecards.org/cgi-bin/carddisp.pl?gene=GSTM3
CEACAM3	CEA Cell Adhesion Molecule 3	Protein Coding	41	GC19P041796	18.8932	https://www.genecards.org/cgi-bin/carddisp.pl?gene=CEACAM3
CEACAM6	CEA Cell Adhesion Molecule 6	Protein Coding	41	GC19P041750	18.8932	https://www.genecards.org/cgi-bin/carddisp.pl?gene=CEACAM6
TNF	Tumor Necrosis Factor	Protein Coding	49	GC06P083695	18.8812	https://www.genecards.org/cgi-bin/carddisp.pl?gene=TNF
DCTN4	Dynactin Subunit 4	Protein Coding	38	GC05M150708	18.7185	https://www.genecards.org/cgi-bin/carddisp.pl?gene=DCTN4
NHLRC2	NHL Repeat Containing 2	Protein Coding	36	GC10P113854	18.401	https://www.genecards.org/cgi-bin/carddisp.pl?gene=NHLRC2
COL25A1	Collagen Type XXV Alpha 1 Chain	Protein Coding	38	GC04M108810	18.1172	https://www.genecards.org/cgi-bin/carddisp.pl?gene=COL25A1
PKHD1	PKHD1 Ciliary IPT Domain Containing Fibrocystin/Polyductin	Protein Coding	37	GC06M066305	18.0907	https://www.genecards.org/cgi-bin/carddisp.pl?gene=PKHD1
NPHP3	Nephrocystin 3	Protein Coding	38	GC03M132683	17.9768	https://www.genecards.org/cgi-bin/carddisp.pl?gene=NPHP3
HPS1	HPS1 Biogenesis Of Lysosomal Organelles Complex 3 Subunit 1	Protein Coding	41	GC10M098416	16.9177	https://www.genecards.org/cgi-bin/carddisp.pl?gene=HPS1
CXCL8	C-X-C Motif Chemokine Ligand 8	Protein Coding	38	GC04P073740	16.8969	https://www.genecards.org/cgi-bin/carddisp.pl?gene=CXCL8
ZCCHC8	Zinc Finger CCHC-Type Containing 8	Protein Coding	36	GC12M122472	16.8965	https://www.genecards.org/cgi-bin/carddisp.pl?gene=ZCCHC8
INPP5E	Inositol Polyphosphate-5-Phosphatase E	Protein Coding	40	GC09M136428	16.8269	https://www.genecards.org/cgi-bin/carddisp.pl?gene=INPP5E
CAV1	Caveolin 1	Protein Coding	46	GC07P116524	16.5868	https://www.genecards.org/cgi-bin/carddisp.pl?gene=CAV1
MUC1	Mucin 1, Cell Surface Associated	Protein Coding	47	GC01M155185	16.4857	https://www.genecards.org/cgi-bin/carddisp.pl?gene=MUC1
TIMP1	TIMP Metallopeptidase Inhibitor 1	Protein Coding	42	GC0XP047596	15.1977	https://www.genecards.org/cgi-bin/carddisp.pl?gene=TIMP1
NHP2	NHP2 Ribonucleoprotein	Protein Coding	42	GC05M178149	15.1906	https://www.genecards.org/cgi-bin/carddisp.pl?gene=NHP2
ABCB4	ATP Binding Cassette Subfamily B Member 4	Protein Coding	46	GC07M087365	15.1413	https://www.genecards.org/cgi-bin/carddisp.pl?gene=ABCB4
HPS5	HPS5 Biogenesis Of Lysosomal Organelles Complex 2 Subunit 2	Protein Coding	38	GC11M018278	14.7509	https://www.genecards.org/cgi-bin/carddisp.pl?gene=HPS5
HLA-DRB1	Major Histocompatibility Complex, Class II, DR Beta 1	Protein Coding	46	GC06M066007	14.7015	https://www.genecards.org/cgi-bin/carddisp.pl?gene=HLA-DRB1
SERPINE1	Serpin Family E Member 1	Protein Coding	48	GC07P101127	14.6891	https://www.genecards.org/cgi-bin/carddisp.pl?gene=SERPINE1
HPS6	HPS6 Biogenesis Of Lysosomal Organelles Complex 2 Subunit 3	Protein Coding	39	GC10P102065	14.6852	https://www.genecards.org/cgi-bin/carddisp.pl?gene=HPS6
WDR19	WD Repeat Domain 19	Protein Coding	37	GC04P039184	14.6615	https://www.genecards.org/cgi-bin/carddisp.pl?gene=WDR19
HPS4	HPS4 Biogenesis Of Lysosomal Organelles Complex 3 Subunit 2	Protein Coding	38	GC22M026443	14.6587	https://www.genecards.org/cgi-bin/carddisp.pl?gene=HPS4
CEP290	Centrosomal Protein 290	Protein Coding	40	GC12M088049	14.6358	https://www.genecards.org/cgi-bin/carddisp.pl?gene=CEP290
NPHP4	Nephrocystin 4	Protein Coding	39	GC01M006197	14.6009	https://www.genecards.org/cgi-bin/carddisp.pl?gene=NPHP4
HPS3	HPS3 Biogenesis Of Lysosomal Organelles Complex 2 Subunit 1	Protein Coding	39	GC03P149129	14.5712	https://www.genecards.org/cgi-bin/carddisp.pl?gene=HPS3
IL13	Interleukin 13	Protein Coding	41	GC05P132656	14.5129	https://www.genecards.org/cgi-bin/carddisp.pl?gene=IL13
CTNNB1	Catenin Beta 1	Protein Coding	50	GC03P041236	14.3535	https://www.genecards.org/cgi-bin/carddisp.pl?gene=CTNNB1
TUBB2B	Tubulin Beta 2B Class IIb	Protein Coding	42	GC06M003224	14.3519	https://www.genecards.org/cgi-bin/carddisp.pl?gene=TUBB2B
NPHP1	Nephrocystin 1	Protein Coding	42	GC02M110122	14.2792	https://www.genecards.org/cgi-bin/carddisp.pl?gene=NPHP1
IL6	Interleukin 6	Protein Coding	47	GC07P022725	13.9056	https://www.genecards.org/cgi-bin/carddisp.pl?gene=IL6
TINF2	TERF1 Interacting Nuclear Factor 2	Protein Coding	41	GC14M024271	13.8843	https://www.genecards.org/cgi-bin/carddisp.pl?gene=TINF2
IL1B	Interleukin 1 Beta	Protein Coding	45	GC02M112829	13.5253	https://www.genecards.org/cgi-bin/carddisp.pl?gene=IL1B
MMP9	Matrix Metallopeptidase 9	Protein Coding	52	GC20P046008	13.4862	https://www.genecards.org/cgi-bin/carddisp.pl?gene=MMP9
CCR6	C-C Motif Chemokine Receptor 6	Protein Coding	42	GC06P167111	13.3547	https://www.genecards.org/cgi-bin/carddisp.pl?gene=CCR6
CP	Ceruloplasmin	Protein Coding	48	GC03M149162	13.2788	https://www.genecards.org/cgi-bin/carddisp.pl?gene=CP
SCNN1A	Sodium Channel Epithelial 1 Subunit Alpha	Protein Coding	46	GC12M006346	13.1775	https://www.genecards.org/cgi-bin/carddisp.pl?gene=SCNN1A
CALR	Calreticulin	Protein Coding	49	GC19P012938	13.1347	https://www.genecards.org/cgi-bin/carddisp.pl?gene=CALR
CCL2	C-C Motif Chemokine Ligand 2	Protein Coding	46	GC17P034255	13.0931	https://www.genecards.org/cgi-bin/carddisp.pl?gene=CCL2
NOP10	NOP10 Ribonucleoprotein	Protein Coding	40	GC15M034341	13.0051	https://www.genecards.org/cgi-bin/carddisp.pl?gene=NOP10
SCNN1B	Sodium Channel Epithelial 1 Subunit Beta	Protein Coding	48	GC16P023278	12.9917	https://www.genecards.org/cgi-bin/carddisp.pl?gene=SCNN1B
LOC110806306	Telomerase RNA Component (TERC) Promoter	Biological Region	3	GC03P169764	12.8939	https://www.genecards.org/cgi-bin/carddisp.pl?gene=LOC110806306
TUBA1A	Tubulin Alpha 1a	Protein Coding	46	GC12M049184	12.8623	https://www.genecards.org/cgi-bin/carddisp.pl?gene=TUBA1A
IL10	Interleukin 10	Protein Coding	45	GC01M206767	12.7497	https://www.genecards.org/cgi-bin/carddisp.pl?gene=IL10
PKD1	Polycystin 1, Transient Receptor Potential Channel Interacting	Protein Coding	45	GC16M007106	12.5858	https://www.genecards.org/cgi-bin/carddisp.pl?gene=PKD1
ELANE	Elastase, Neutrophil Expressed	Protein Coding	47	GC19P002810	12.5789	https://www.genecards.org/cgi-bin/carddisp.pl?gene=ELANE
SMAD3	SMAD Family Member 3	Protein Coding	48	GC15P067063	12.5753	https://www.genecards.org/cgi-bin/carddisp.pl?gene=SMAD3
IL1RN	Interleukin 1 Receptor Antagonist	Protein Coding	46	GC02P122460	12.5538	https://www.genecards.org/cgi-bin/carddisp.pl?gene=IL1RN
DCDC2	Doublecortin Domain Containing 2	Protein Coding	38	GC06M024171	12.4409	https://www.genecards.org/cgi-bin/carddisp.pl?gene=DCDC2
SCNN1G	Sodium Channel Epithelial 1 Subunit Gamma	Protein Coding	46	GC16P023182	12.4014	https://www.genecards.org/cgi-bin/carddisp.pl?gene=SCNN1G
TMEM216	Transmembrane Protein 216	Protein Coding	33	GC11P061391	12.3611	https://www.genecards.org/cgi-bin/carddisp.pl?gene=TMEM216
IL4	Interleukin 4	Protein Coding	44	GC05P132673	12.2619	https://www.genecards.org/cgi-bin/carddisp.pl?gene=IL4
RPA1	Replication Protein A1	Protein Coding	45	GC17P001829	12.2038	https://www.genecards.org/cgi-bin/carddisp.pl?gene=RPA1
MKS1	MKS Transition Zone Complex Subunit 1	Protein Coding	39	GC17M058205	12.1189	https://www.genecards.org/cgi-bin/carddisp.pl?gene=MKS1
TULP3	TUB Like Protein 3	Protein Coding	40	GC12P002877	12.0052	https://www.genecards.org/cgi-bin/carddisp.pl?gene=TULP3
SMAD4	SMAD Family Member 4	Protein Coding	48	GC18P051028	11.9749	https://www.genecards.org/cgi-bin/carddisp.pl?gene=SMAD4
TTC21B	Tetratricopeptide Repeat Domain 21B	Protein Coding	37	GC02M165905	11.9326	https://www.genecards.org/cgi-bin/carddisp.pl?gene=TTC21B
CSPP1	Centrosome And Spindle Pole Associated Protein 1	Protein Coding	38	GC08P067062	11.9266	https://www.genecards.org/cgi-bin/carddisp.pl?gene=CSPP1
IFNG	Interferon Gamma	Protein Coding	46	GC12M068154	11.9028	https://www.genecards.org/cgi-bin/carddisp.pl?gene=IFNG
MMP2	Matrix Metallopeptidase 2	Protein Coding	50	GC16P055390	11.8733	https://www.genecards.org/cgi-bin/carddisp.pl?gene=MMP2
TCTN2	Tectonic Family Member 2	Protein Coding	38	GC12P123671	11.8434	https://www.genecards.org/cgi-bin/carddisp.pl?gene=TCTN2
B9D2	B9 Domain Containing 2	Protein Coding	37	GC19M041354	11.8127	https://www.genecards.org/cgi-bin/carddisp.pl?gene=B9D2
IFT140	Intraflagellar Transport 140	Protein Coding	40	GC16M007076	11.7682	https://www.genecards.org/cgi-bin/carddisp.pl?gene=IFT140
BMP6	Bone Morphogenetic Protein 6	Protein Coding	42	GC06P007726	11.7241	https://www.genecards.org/cgi-bin/carddisp.pl?gene=BMP6
CD36	CD36 Molecule	Protein Coding	46	GC07P080369	11.6809	https://www.genecards.org/cgi-bin/carddisp.pl?gene=CD36
HGF	Hepatocyte Growth Factor	Protein Coding	49	GC07M081699	11.6737	https://www.genecards.org/cgi-bin/carddisp.pl?gene=HGF
SFTPD	Surfactant Protein D	Protein Coding	42	GC10M079937	11.6285	https://www.genecards.org/cgi-bin/carddisp.pl?gene=SFTPD
POLE	DNA Polymerase Epsilon, Catalytic Subunit	Protein Coding	47	GC12M132689	11.5788	https://www.genecards.org/cgi-bin/carddisp.pl?gene=POLE
ELN	Elastin	Protein Coding	43	GC07P074027	11.2253	https://www.genecards.org/cgi-bin/carddisp.pl?gene=ELN
B9D1	B9 Domain Containing 1	Protein Coding	35	GC17M019334	11.2228	https://www.genecards.org/cgi-bin/carddisp.pl?gene=B9D1
DYNC2H1	Dynein Cytoplasmic 2 Heavy Chain 1	Protein Coding	38	GC11P103109	11.2018	https://www.genecards.org/cgi-bin/carddisp.pl?gene=DYNC2H1
TMEM231	Transmembrane Protein 231	Protein Coding	37	GC16M075536	11.1967	https://www.genecards.org/cgi-bin/carddisp.pl?gene=TMEM231
IL5	Interleukin 5	Protein Coding	43	GC05M132541	11.1313	https://www.genecards.org/cgi-bin/carddisp.pl?gene=IL5
SPP1	Secreted Phosphoprotein 1	Protein Coding	44	GC04P087975	11.0926	https://www.genecards.org/cgi-bin/carddisp.pl?gene=SPP1
IRF5	Interferon Regulatory Factor 5	Protein Coding	45	GC07P128937	11.0855	https://www.genecards.org/cgi-bin/carddisp.pl?gene=IRF5
ACE	Angiotensin I Converting Enzyme	Protein Coding	49	GC17P063477	11.0842	https://www.genecards.org/cgi-bin/carddisp.pl?gene=ACE
EDN1	Endothelin 1	Protein Coding	46	GC06P012256	11.0612	https://www.genecards.org/cgi-bin/carddisp.pl?gene=EDN1
MPO	Myeloperoxidase	Protein Coding	49	GC17M058269	11.0134	https://www.genecards.org/cgi-bin/carddisp.pl?gene=MPO
TMEM237	Transmembrane Protein 237	Protein Coding	36	GC02M201620	10.9856	https://www.genecards.org/cgi-bin/carddisp.pl?gene=TMEM237
IFT172	Intraflagellar Transport 172	Protein Coding	38	GC02M028146	10.9586	https://www.genecards.org/cgi-bin/carddisp.pl?gene=IFT172
ALB	Albumin	Protein Coding	48	GC04P073397	10.9362	https://www.genecards.org/cgi-bin/carddisp.pl?gene=ALB
SPINK1	Serine Peptidase Inhibitor Kazal Type 1	Protein Coding	42	GC05M147825	10.8176	https://www.genecards.org/cgi-bin/carddisp.pl?gene=SPINK1
S100A8	S100 Calcium Binding Protein A8	Protein Coding	41	GC01M153391	10.8126	https://www.genecards.org/cgi-bin/carddisp.pl?gene=S100A8
AHI1	Abelson Helper Integration Site 1	Protein Coding	41	GC06M135283	10.6396	https://www.genecards.org/cgi-bin/carddisp.pl?gene=AHI1
REN	Renin	Protein Coding	47	GC01M204154	10.5269	https://www.genecards.org/cgi-bin/carddisp.pl?gene=REN
MUC5AC	Mucin 5AC, Oligomeric Mucus/Gel-Forming	Protein Coding	40	GC11P001810	10.5001	https://www.genecards.org/cgi-bin/carddisp.pl?gene=MUC5AC
TCTN3	Tectonic Family Member 3	Protein Coding	39	GC10M095663	10.473	https://www.genecards.org/cgi-bin/carddisp.pl?gene=TCTN3
SMAD7	SMAD Family Member 7	Protein Coding	42	GC18M048919	10.4724	https://www.genecards.org/cgi-bin/carddisp.pl?gene=SMAD7
TCTN1	Tectonic Family Member 1	Protein Coding	37	GC12P110614	10.4033	https://www.genecards.org/cgi-bin/carddisp.pl?gene=TCTN1
SMAD2	SMAD Family Member 2	Protein Coding	48	GC18M047809	10.3793	https://www.genecards.org/cgi-bin/carddisp.pl?gene=SMAD2
IL17A	Interleukin 17A	Protein Coding	40	GC06P052186	10.3385	https://www.genecards.org/cgi-bin/carddisp.pl?gene=IL17A
IQCB1	IQ Motif Containing B1	Protein Coding	41	GC03M121769	10.2711	https://www.genecards.org/cgi-bin/carddisp.pl?gene=IQCB1
HIF1A	Hypoxia Inducible Factor 1 Subunit Alpha	Protein Coding	45	GC14P061695	10.2456	https://www.genecards.org/cgi-bin/carddisp.pl?gene=HIF1A
DKC1	Dyskerin Pseudouridine Synthase 1	Protein Coding	45	GC0XP154762	10.2387	https://www.genecards.org/cgi-bin/carddisp.pl?gene=DKC1
COL1A1	Collagen Type I Alpha 1 Chain	Protein Coding	48	GC17M050183	10.2177	https://www.genecards.org/cgi-bin/carddisp.pl?gene=COL1A1
PDGFRA	Platelet Derived Growth Factor Receptor Alpha	Protein Coding	51	GC04P054229	10.2095	https://www.genecards.org/cgi-bin/carddisp.pl?gene=PDGFRA
JAK2	Janus Kinase 2	Protein Coding	50	GC09P004985	10.2024	https://www.genecards.org/cgi-bin/carddisp.pl?gene=JAK2
MMP1	Matrix Metallopeptidase 1	Protein Coding	49	GC11M102810	10.146	https://www.genecards.org/cgi-bin/carddisp.pl?gene=MMP1
PRSS1	Serine Protease 1	Protein Coding	45	GC07P148339	10.0813	https://www.genecards.org/cgi-bin/carddisp.pl?gene=PRSS1
TLR4	Toll Like Receptor 4	Protein Coding	49	GC09P117704	10.0285	https://www.genecards.org/cgi-bin/carddisp.pl?gene=TLR4
STAT3	Signal Transducer And Activator Of Transcription 3	Protein Coding	50	GC17M042313	10.0218	https://www.genecards.org/cgi-bin/carddisp.pl?gene=STAT3
ENG	Endoglin	Protein Coding	46	GC09M127815	10.0159	https://www.genecards.org/cgi-bin/carddisp.pl?gene=ENG
WDR35	WD Repeat Domain 35	Protein Coding	38	GC02M019910	9.88498	https://www.genecards.org/cgi-bin/carddisp.pl?gene=WDR35
SFTPB	Surfactant Protein B	Protein Coding	44	GC02M085657	9.88433	https://www.genecards.org/cgi-bin/carddisp.pl?gene=SFTPB
VEGFA	Vascular Endothelial Growth Factor A	Protein Coding	46	GC06P043770	9.86943	https://www.genecards.org/cgi-bin/carddisp.pl?gene=VEGFA
MBL2	Mannose Binding Lectin 2	Protein Coding	45	GC10M052760	9.84837	https://www.genecards.org/cgi-bin/carddisp.pl?gene=MBL2
CCL3	C-C Motif Chemokine Ligand 3	Protein Coding	37	GC17M036088	9.82693	https://www.genecards.org/cgi-bin/carddisp.pl?gene=CCL3
CCL11	C-C Motif Chemokine Ligand 11	Protein Coding	41	GC17P034285	9.8104	https://www.genecards.org/cgi-bin/carddisp.pl?gene=CCL11
INVS	Inversin	Protein Coding	43	GC09P100099	9.7962	https://www.genecards.org/cgi-bin/carddisp.pl?gene=INVS
CRP	C-Reactive Protein	Protein Coding	44	GC01M159727	9.78475	https://www.genecards.org/cgi-bin/carddisp.pl?gene=CRP
FN1	Fibronectin 1	Protein Coding	48	GC02M215360	9.74044	https://www.genecards.org/cgi-bin/carddisp.pl?gene=FN1
MIR21	MicroRNA 21	RNA Gene	24	GC17P059841	9.69209	https://www.genecards.org/cgi-bin/carddisp.pl?gene=MIR21
KRT18	Keratin 18	Protein Coding	46	GC12P052948	9.68542	https://www.genecards.org/cgi-bin/carddisp.pl?gene=KRT18
SLC9A3R1	SLC9A3 Regulator 1	Protein Coding	44	GC17P074749	9.6709	https://www.genecards.org/cgi-bin/carddisp.pl?gene=SLC9A3R1
CCL5	C-C Motif Chemokine Ligand 5	Protein Coding	41	GC17M035871	9.63264	https://www.genecards.org/cgi-bin/carddisp.pl?gene=CCL5
IFT122	Intraflagellar Transport 122	Protein Coding	38	GC03P134214	9.56639	https://www.genecards.org/cgi-bin/carddisp.pl?gene=IFT122
SEC61A1	SEC61 Translocon Subunit Alpha 1	Protein Coding	41	GC03P128051	9.5288	https://www.genecards.org/cgi-bin/carddisp.pl?gene=SEC61A1
CHI3L1	Chitinase 3 Like 1	Protein Coding	44	GC01M203148	9.4489	https://www.genecards.org/cgi-bin/carddisp.pl?gene=CHI3L1
EGF	Epidermal Growth Factor	Protein Coding	49	GC04P109912	9.44011	https://www.genecards.org/cgi-bin/carddisp.pl?gene=EGF
ELMOD2	ELMO Domain Containing 2	Protein Coding	35	GC04P140524	9.39364	https://www.genecards.org/cgi-bin/carddisp.pl?gene=ELMOD2
MPL	MPL Proto-Oncogene, Thrombopoietin Receptor	Protein Coding	46	GC01P043337	9.38488	https://www.genecards.org/cgi-bin/carddisp.pl?gene=MPL
CDH1	Cadherin 1	Protein Coding	48	GC16P068737	9.34046	https://www.genecards.org/cgi-bin/carddisp.pl?gene=CDH1
CLCN5	Chloride Voltage-Gated Channel 5	Protein Coding	42	GC0XP049922	9.32196	https://www.genecards.org/cgi-bin/carddisp.pl?gene=CLCN5
PPARG	Peroxisome Proliferator Activated Receptor Gamma	Protein Coding	50	GC03P012287	9.31516	https://www.genecards.org/cgi-bin/carddisp.pl?gene=PPARG
IL1A	Interleukin 1 Alpha	Protein Coding	42	GC02M112773	9.27962	https://www.genecards.org/cgi-bin/carddisp.pl?gene=IL1A
CXCL10	C-X-C Motif Chemokine Ligand 10	Protein Coding	42	GC04M076021	9.27927	https://www.genecards.org/cgi-bin/carddisp.pl?gene=CXCL10
VPS45	Vacuolar Protein Sorting 45 Homolog	Protein Coding	38	GC01P150252	9.26694	https://www.genecards.org/cgi-bin/carddisp.pl?gene=VPS45
ABCB11	ATP Binding Cassette Subfamily B Member 11	Protein Coding	46	GC02M168922	9.24915	https://www.genecards.org/cgi-bin/carddisp.pl?gene=ABCB11
NEK8	NIMA Related Kinase 8	Protein Coding	40	GC17P028725	9.22002	https://www.genecards.org/cgi-bin/carddisp.pl?gene=NEK8
TRAF3IP1	TRAF3 Interacting Protein 1	Protein Coding	37	GC02P238320	9.19779	https://www.genecards.org/cgi-bin/carddisp.pl?gene=TRAF3IP1
S100A9	S100 Calcium Binding Protein A9	Protein Coding	41	GC01P153357	9.11297	https://www.genecards.org/cgi-bin/carddisp.pl?gene=S100A9
PDGFB	Platelet Derived Growth Factor Subunit B	Protein Coding	47	GC22M058085	9.09301	https://www.genecards.org/cgi-bin/carddisp.pl?gene=PDGFB
NR1H4	Nuclear Receptor Subfamily 1 Group H Member 4	Protein Coding	46	GC12P100473	9.05503	https://www.genecards.org/cgi-bin/carddisp.pl?gene=NR1H4
GUCY2C	Guanylate Cyclase 2C	Protein Coding	44	GC12M014612	9.03774	https://www.genecards.org/cgi-bin/carddisp.pl?gene=GUCY2C
DTNBP1	Dystrobrevin Binding Protein 1	Protein Coding	41	GC06M015523	9.02193	https://www.genecards.org/cgi-bin/carddisp.pl?gene=DTNBP1
GLIS3	GLIS Family Zinc Finger 3	Protein Coding	38	GC09M003816	9.01921	https://www.genecards.org/cgi-bin/carddisp.pl?gene=GLIS3
IGF1	Insulin Like Growth Factor 1	Protein Coding	46	GC12M102395	8.97309	https://www.genecards.org/cgi-bin/carddisp.pl?gene=IGF1
TUKLS	Tukel Syndrome	Genetic Locus	2	GC21U900181	8.93911	https://www.genecards.org/cgi-bin/carddisp.pl?gene=TUKLS
TXNDC15	Thioredoxin Domain Containing 15	Protein Coding	37	GC05P134873	8.915	https://www.genecards.org/cgi-bin/carddisp.pl?gene=TXNDC15
FGF2	Fibroblast Growth Factor 2	Protein Coding	44	GC04P122826	8.90641	https://www.genecards.org/cgi-bin/carddisp.pl?gene=FGF2
CSF2	Colony Stimulating Factor 2	Protein Coding	41	GC05P132073	8.88216	https://www.genecards.org/cgi-bin/carddisp.pl?gene=CSF2
MPI	Mannose Phosphate Isomerase	Protein Coding	42	GC15P074890	8.86843	https://www.genecards.org/cgi-bin/carddisp.pl?gene=MPI
SLC40A1	Solute Carrier Family 40 Member 1	Protein Coding	44	GC02M189560	8.77462	https://www.genecards.org/cgi-bin/carddisp.pl?gene=SLC40A1
TP53	Tumor Protein P53	Protein Coding	50	GC17M007661	8.75943	https://www.genecards.org/cgi-bin/carddisp.pl?gene=TP53
LOX	Lysyl Oxidase	Protein Coding	45	GC05M122063	8.69661	https://www.genecards.org/cgi-bin/carddisp.pl?gene=LOX
LGALS3	Galectin 3	Protein Coding	43	GC14P055124	8.62347	https://www.genecards.org/cgi-bin/carddisp.pl?gene=LGALS3
ICAM1	Intercellular Adhesion Molecule 1	Protein Coding	48	GC19P010466	8.58157	https://www.genecards.org/cgi-bin/carddisp.pl?gene=ICAM1
JUN	Jun Proto-Oncogene, AP-1 Transcription Factor Subunit	Protein Coding	46	GC01M058780	8.57025	https://www.genecards.org/cgi-bin/carddisp.pl?gene=JUN
WRAP53	WD Repeat Containing Antisense To TP53	Protein Coding	40	GC17P011176	8.55214	https://www.genecards.org/cgi-bin/carddisp.pl?gene=WRAP53
PRTN3	Proteinase 3	Protein Coding	44	GC19P000840	8.54468	https://www.genecards.org/cgi-bin/carddisp.pl?gene=PRTN3
INS	Insulin	Protein Coding	45	GC11M002159	8.52639	https://www.genecards.org/cgi-bin/carddisp.pl?gene=INS
ALOX5	Arachidonate 5-Lipoxygenase	Protein Coding	46	GC10P045374	8.50432	https://www.genecards.org/cgi-bin/carddisp.pl?gene=ALOX5
TET2	Tet Methylcytosine Dioxygenase 2	Protein Coding	44	GC04P105145	8.48469	https://www.genecards.org/cgi-bin/carddisp.pl?gene=TET2
PKD2	Polycystin 2, Transient Receptor Potential Cation Channel	Protein Coding	46	GC04P088007	8.48083	https://www.genecards.org/cgi-bin/carddisp.pl?gene=PKD2
IL33	Interleukin 33	Protein Coding	37	GC09P006572	8.47659	https://www.genecards.org/cgi-bin/carddisp.pl?gene=IL33
AGT	Angiotensinogen	Protein Coding	47	GC01M230702	8.4748	https://www.genecards.org/cgi-bin/carddisp.pl?gene=AGT
IFT80	Intraflagellar Transport 80	Protein Coding	36	GC03M160256	8.45719	https://www.genecards.org/cgi-bin/carddisp.pl?gene=IFT80
MMP7	Matrix Metallopeptidase 7	Protein Coding	46	GC11M102425	8.36394	https://www.genecards.org/cgi-bin/carddisp.pl?gene=MMP7
AKT1	AKT Serine/Threonine Kinase 1	Protein Coding	50	GC14M104769	8.33527	https://www.genecards.org/cgi-bin/carddisp.pl?gene=AKT1
NDUFAF6	NADH:Ubiquinone Oxidoreductase Complex Assembly Factor 6	Protein Coding	33	GC08P094895	8.32927	https://www.genecards.org/cgi-bin/carddisp.pl?gene=NDUFAF6
CCL17	C-C Motif Chemokine Ligand 17	Protein Coding	38	GC16P057414	8.3025	https://www.genecards.org/cgi-bin/carddisp.pl?gene=CCL17
PTGS2	Prostaglandin-Endoperoxide Synthase 2	Protein Coding	47	GC01M186640	8.30206	https://www.genecards.org/cgi-bin/carddisp.pl?gene=PTGS2
HJV	Hemojuvelin BMP Co-Receptor	Protein Coding	35	GC01M146846	8.28844	https://www.genecards.org/cgi-bin/carddisp.pl?gene=HJV
ADRB2	Adrenoceptor Beta 2	Protein Coding	47	GC05P148825	8.28104	https://www.genecards.org/cgi-bin/carddisp.pl?gene=ADRB2
IL1R1	Interleukin 1 Receptor Type 1	Protein Coding	44	GC02P102136	8.24101	https://www.genecards.org/cgi-bin/carddisp.pl?gene=IL1R1
TGFB2	Transforming Growth Factor Beta 2	Protein Coding	49	GC01P218345	8.23908	https://www.genecards.org/cgi-bin/carddisp.pl?gene=TGFB2
OFD1	OFD1 Centriole And Centriolar Satellite Protein	Protein Coding	41	GC0XP013714	8.23142	https://www.genecards.org/cgi-bin/carddisp.pl?gene=OFD1
IL18	Interleukin 18	Protein Coding	41	GC11M112143	8.2093	https://www.genecards.org/cgi-bin/carddisp.pl?gene=IL18
KIAA0586	KIAA0586	Protein Coding	35	GC14P058427	8.20775	https://www.genecards.org/cgi-bin/carddisp.pl?gene=KIAA0586
IGFBP5	Insulin Like Growth Factor Binding Protein 5	Protein Coding	41	GC02M216672	8.19454	https://www.genecards.org/cgi-bin/carddisp.pl?gene=IGFBP5
ARG1	Arginase 1	Protein Coding	47	GC06P131473	8.19118	https://www.genecards.org/cgi-bin/carddisp.pl?gene=ARG1
SERPINH1	Serpin Family H Member 1	Protein Coding	44	GC11P075562	8.1695	https://www.genecards.org/cgi-bin/carddisp.pl?gene=SERPINH1
FGF7	Fibroblast Growth Factor 7	Protein Coding	40	GC15P049423	8.13799	https://www.genecards.org/cgi-bin/carddisp.pl?gene=FGF7
SDCCAG8	SHH Signaling And Ciliogenesis Regulator SDCCAG8	Protein Coding	41	GC01P243255	8.12271	https://www.genecards.org/cgi-bin/carddisp.pl?gene=SDCCAG8
ATP8B1	ATPase Phospholipid Transporting 8B1	Protein Coding	40	GC18M057646	8.07755	https://www.genecards.org/cgi-bin/carddisp.pl?gene=ATP8B1
CXCR3	C-X-C Motif Chemokine Receptor 3	Protein Coding	42	GC0XM071615	8.06824	https://www.genecards.org/cgi-bin/carddisp.pl?gene=CXCR3
IFT43	Intraflagellar Transport 43	Protein Coding	36	GC14P075902	8.05925	https://www.genecards.org/cgi-bin/carddisp.pl?gene=IFT43
TOLLIP	Toll Interacting Protein	Protein Coding	42	GC11M001274	8.01913	https://www.genecards.org/cgi-bin/carddisp.pl?gene=TOLLIP
NPHP3-ACAD11	NPHP3-ACAD11 Readthrough (NMD Candidate)	RNA Gene	13	GC03M132558	7.99177	https://www.genecards.org/cgi-bin/carddisp.pl?gene=NPHP3-ACAD11
BLOC1S5	Biogenesis Of Lysosomal Organelles Complex 1 Subunit 5	Protein Coding	34	GC06M008014	7.96807	https://www.genecards.org/cgi-bin/carddisp.pl?gene=BLOC1S5
DNAJB1	DnaJ Heat Shock Protein Family (Hsp40) Member B1	Protein Coding	41	GC19M014514	7.96225	https://www.genecards.org/cgi-bin/carddisp.pl?gene=DNAJB1
TGFBR1	Transforming Growth Factor Beta Receptor 1	Protein Coding	50	GC09P099104	7.94799	https://www.genecards.org/cgi-bin/carddisp.pl?gene=TGFBR1
CLCA1	Chloride Channel Accessory 1	Protein Coding	41	GC01P086468	7.92231	https://www.genecards.org/cgi-bin/carddisp.pl?gene=CLCA1
GREM1	Gremlin 1, DAN Family BMP Antagonist	Protein Coding	41	GC15P042276	7.88236	https://www.genecards.org/cgi-bin/carddisp.pl?gene=GREM1
HAMP	Hepcidin Antimicrobial Peptide	Protein Coding	42	GC19P066535	7.87515	https://www.genecards.org/cgi-bin/carddisp.pl?gene=HAMP
GSN	Gelsolin	Protein Coding	46	GC09P121201	7.86593	https://www.genecards.org/cgi-bin/carddisp.pl?gene=GSN
RPGRIP1	RPGR Interacting Protein 1	Protein Coding	38	GC14P032523	7.80382	https://www.genecards.org/cgi-bin/carddisp.pl?gene=RPGRIP1
FASLG	Fas Ligand	Protein Coding	45	GC01P172628	7.79881	https://www.genecards.org/cgi-bin/carddisp.pl?gene=FASLG
CCL22	C-C Motif Chemokine Ligand 22	Protein Coding	36	GC16P057359	7.79346	https://www.genecards.org/cgi-bin/carddisp.pl?gene=CCL22
TMEM107	Transmembrane Protein 107	Protein Coding	36	GC17M010442	7.76245	https://www.genecards.org/cgi-bin/carddisp.pl?gene=TMEM107
NOS2	Nitric Oxide Synthase 2	Protein Coding	47	GC17M027756	7.75094	https://www.genecards.org/cgi-bin/carddisp.pl?gene=NOS2
CSF3	Colony Stimulating Factor 3	Protein Coding	38	GC17P040015	7.74712	https://www.genecards.org/cgi-bin/carddisp.pl?gene=CSF3
GSTM1	Glutathione S-Transferase Mu 1	Protein Coding	40	GC01P109687	7.71369	https://www.genecards.org/cgi-bin/carddisp.pl?gene=GSTM1
RNASE3	Ribonuclease A Family Member 3	Protein Coding	40	GC14P020891	7.70355	https://www.genecards.org/cgi-bin/carddisp.pl?gene=RNASE3
ATP12A	ATPase H+/K+ Transporting Non-Gastric Alpha2 Subunit	Protein Coding	42	GC13P024680	7.68551	https://www.genecards.org/cgi-bin/carddisp.pl?gene=ATP12A
IL9	Interleukin 9	Protein Coding	41	GC05M135891	7.67849	https://www.genecards.org/cgi-bin/carddisp.pl?gene=IL9
ACTA2	Actin Alpha 2, Smooth Muscle	Protein Coding	45	GC10M088935	7.65359	https://www.genecards.org/cgi-bin/carddisp.pl?gene=ACTA2
SH2B3	SH2B Adaptor Protein 3	Protein Coding	45	GC12P111405	7.6325	https://www.genecards.org/cgi-bin/carddisp.pl?gene=SH2B3
MYO5B	Myosin VB	Protein Coding	43	GC18M049822	7.58048	https://www.genecards.org/cgi-bin/carddisp.pl?gene=MYO5B
SLC25A13	Solute Carrier Family 25 Member 13	Protein Coding	45	GC07M096120	7.57736	https://www.genecards.org/cgi-bin/carddisp.pl?gene=SLC25A13
DZIP1L	DAZ Interacting Zinc Finger Protein 1 Like	Protein Coding	35	GC03M138061	7.55066	https://www.genecards.org/cgi-bin/carddisp.pl?gene=DZIP1L
CD4	CD4 Molecule	Protein Coding	48	GC12P006786	7.54355	https://www.genecards.org/cgi-bin/carddisp.pl?gene=CD4
ALMS1	ALMS1 Centrosome And Basal Body Associated Protein	Protein Coding	41	GC02P073385	7.5352	https://www.genecards.org/cgi-bin/carddisp.pl?gene=ALMS1
HFE-AS1	HFE Antisense RNA 1	RNA Gene	9	GC06M026085	7.52263	https://www.genecards.org/cgi-bin/carddisp.pl?gene=HFE-AS1
CXCL1	C-X-C Motif Chemokine Ligand 1	Protein Coding	40	GC04P073869	7.50345	https://www.genecards.org/cgi-bin/carddisp.pl?gene=CXCL1
TRPV4	Transient Receptor Potential Cation Channel Subfamily V Member 4	Protein Coding	48	GC12M109783	7.50004	https://www.genecards.org/cgi-bin/carddisp.pl?gene=TRPV4
DNASE1	Deoxyribonuclease 1	Protein Coding	42	GC16P003611	7.48294	https://www.genecards.org/cgi-bin/carddisp.pl?gene=DNASE1
INSL6	Insulin Like 6	Protein Coding	34	GC09M004991	7.40799	https://www.genecards.org/cgi-bin/carddisp.pl?gene=INSL6
CXCL2	C-X-C Motif Chemokine Ligand 2	Protein Coding	38	GC04M074097	7.36285	https://www.genecards.org/cgi-bin/carddisp.pl?gene=CXCL2
CCL18	C-C Motif Chemokine Ligand 18	Protein Coding	34	GC17P036064	7.34117	https://www.genecards.org/cgi-bin/carddisp.pl?gene=CCL18
PDGFRB	Platelet Derived Growth Factor Receptor Beta	Protein Coding	52	GC05M150113	7.32969	https://www.genecards.org/cgi-bin/carddisp.pl?gene=PDGFRB
STAT1	Signal Transducer And Activator Of Transcription 1	Protein Coding	50	GC02M190908	7.3257	https://www.genecards.org/cgi-bin/carddisp.pl?gene=STAT1
SLC9A3R2	SLC9A3 Regulator 2	Protein Coding	37	GC16P011694	7.29884	https://www.genecards.org/cgi-bin/carddisp.pl?gene=SLC9A3R2
BMP7	Bone Morphogenetic Protein 7	Protein Coding	44	GC20M057168	7.29266	https://www.genecards.org/cgi-bin/carddisp.pl?gene=BMP7
PHKG2	Phosphorylase Kinase Catalytic Subunit Gamma 2	Protein Coding	45	GC16P041099	7.28133	https://www.genecards.org/cgi-bin/carddisp.pl?gene=PHKG2
GPT	Glutamic--Pyruvic Transaminase	Protein Coding	40	GC08P144502	7.27782	https://www.genecards.org/cgi-bin/carddisp.pl?gene=GPT
CEP164	Centrosomal Protein 164	Protein Coding	40	GC11P117314	7.25414	https://www.genecards.org/cgi-bin/carddisp.pl?gene=CEP164
MAPK3	Mitogen-Activated Protein Kinase 3	Protein Coding	46	GC16M037120	7.22342	https://www.genecards.org/cgi-bin/carddisp.pl?gene=MAPK3
DAB2	DAB Adaptor Protein 2	Protein Coding	41	GC05M039371	7.20918	https://www.genecards.org/cgi-bin/carddisp.pl?gene=DAB2
DEFB1	Defensin Beta 1	Protein Coding	38	GC08M006870	7.20247	https://www.genecards.org/cgi-bin/carddisp.pl?gene=DEFB1
AP3B1	Adaptor Related Protein Complex 3 Subunit Beta 1	Protein Coding	44	GC05M078000	7.17686	https://www.genecards.org/cgi-bin/carddisp.pl?gene=AP3B1
SP110	SP110 Nuclear Body Protein	Protein Coding	40	GC02M230167	7.16795	https://www.genecards.org/cgi-bin/carddisp.pl?gene=SP110
UMOD	Uromodulin	Protein Coding	42	GC16M020344	7.16217	https://www.genecards.org/cgi-bin/carddisp.pl?gene=UMOD
DERL1	Derlin 1	Protein Coding	36	GC08M123013	7.161	https://www.genecards.org/cgi-bin/carddisp.pl?gene=DERL1
LOC111674464	CFTR Intron 1 Enhancer	Biological Region	2	GC07P117489	7.15339	https://www.genecards.org/cgi-bin/carddisp.pl?gene=LOC111674464
TJP2	Tight Junction Protein 2	Protein Coding	44	GC09P069121	7.14042	https://www.genecards.org/cgi-bin/carddisp.pl?gene=TJP2
TGFB3	Transforming Growth Factor Beta 3	Protein Coding	45	GC14M075958	7.12797	https://www.genecards.org/cgi-bin/carddisp.pl?gene=TGFB3
ARL3	ADP Ribosylation Factor Like GTPase 3	Protein Coding	44	GC10M102673	7.08973	https://www.genecards.org/cgi-bin/carddisp.pl?gene=ARL3
LOC113633876	CFTR Intron 18b DNase I Hypersensitive Site	Biological Region	2	GC07P117623	7.08591	https://www.genecards.org/cgi-bin/carddisp.pl?gene=LOC113633876
TLR2	Toll Like Receptor 2	Protein Coding	49	GC04P153684	7.07584	https://www.genecards.org/cgi-bin/carddisp.pl?gene=TLR2
EGFR	Epidermal Growth Factor Receptor	Protein Coding	51	GC07P055019	7.06034	https://www.genecards.org/cgi-bin/carddisp.pl?gene=EGFR
LOC113633875	CFTR Intron 18a DNase I Hypersensitive Site	Biological Region	2	GC07P117616	7.05077	https://www.genecards.org/cgi-bin/carddisp.pl?gene=LOC113633875
COL1A2	Collagen Type I Alpha 2 Chain	Protein Coding	46	GC07P094394	7.03347	https://www.genecards.org/cgi-bin/carddisp.pl?gene=COL1A2
BLOC1S5-TXNDC5	BLOC1S5-TXNDC5 Readthrough (NMD Candidate)	RNA Gene	20	GC06M007890	7.03163	https://www.genecards.org/cgi-bin/carddisp.pl?gene=BLOC1S5-TXNDC5
EEF1E1-BLOC1S5	EEF1E1-BLOC1S5 Readthrough (NMD Candidate)	RNA Gene	17	GC06M008019	7.03163	https://www.genecards.org/cgi-bin/carddisp.pl?gene=EEF1E1-BLOC1S5
NLRP3	NLR Family Pyrin Domain Containing 3	Protein Coding	45	GC01P247415	7.02111	https://www.genecards.org/cgi-bin/carddisp.pl?gene=NLRP3
CCL4	C-C Motif Chemokine Ligand 4	Protein Coding	37	GC17P036103	6.98352	https://www.genecards.org/cgi-bin/carddisp.pl?gene=CCL4
POSTN	Periostin	Protein Coding	42	GC13M037562	6.97797	https://www.genecards.org/cgi-bin/carddisp.pl?gene=POSTN
CXCR2	C-X-C Motif Chemokine Receptor 2	Protein Coding	48	GC02P218125	6.97033	https://www.genecards.org/cgi-bin/carddisp.pl?gene=CXCR2
MKKS	MKKS Centrosomal Shuttling Protein	Protein Coding	38	GC20M010424	6.95673	https://www.genecards.org/cgi-bin/carddisp.pl?gene=MKKS
BMPR2	Bone Morphogenetic Protein Receptor Type 2	Protein Coding	48	GC02P202376	6.9561	https://www.genecards.org/cgi-bin/carddisp.pl?gene=BMPR2
CEP120	Centrosomal Protein 120	Protein Coding	38	GC05M123344	6.95464	https://www.genecards.org/cgi-bin/carddisp.pl?gene=CEP120
IL2	Interleukin 2	Protein Coding	43	GC04M122451	6.93782	https://www.genecards.org/cgi-bin/carddisp.pl?gene=IL2
LOC111674466	DNase I Hypersensitive Site -20.9 Kb Upstream Of CFTR	Biological Region	2	GC07P117459	6.93655	https://www.genecards.org/cgi-bin/carddisp.pl?gene=LOC111674466
KIF7	Kinesin Family Member 7	Protein Coding	38	GC15M089608	6.93606	https://www.genecards.org/cgi-bin/carddisp.pl?gene=KIF7
MARS1	Methionyl-TRNA Synthetase 1	Protein Coding	36	GC12P057476	6.92969	https://www.genecards.org/cgi-bin/carddisp.pl?gene=MARS1
ABCC1	ATP Binding Cassette Subfamily C Member 1	Protein Coding	47	GC16P015949	6.91711	https://www.genecards.org/cgi-bin/carddisp.pl?gene=ABCC1
LPAR1	Lysophosphatidic Acid Receptor 1	Protein Coding	44	GC09M110873	6.91655	https://www.genecards.org/cgi-bin/carddisp.pl?gene=LPAR1
PDGFA	Platelet Derived Growth Factor Subunit A	Protein Coding	42	GC07M000497	6.91485	https://www.genecards.org/cgi-bin/carddisp.pl?gene=PDGFA
ITGAM	Integrin Subunit Alpha M	Protein Coding	46	GC16P041126	6.89357	https://www.genecards.org/cgi-bin/carddisp.pl?gene=ITGAM
CXCR4	C-X-C Motif Chemokine Receptor 4	Protein Coding	49	GC02M136114	6.88656	https://www.genecards.org/cgi-bin/carddisp.pl?gene=CXCR4
LIPA	Lipase A, Lysosomal Acid Type	Protein Coding	47	GC10M089213	6.88295	https://www.genecards.org/cgi-bin/carddisp.pl?gene=LIPA
HNF1B	HNF1 Homeobox B	Protein Coding	41	GC17M037686	6.86838	https://www.genecards.org/cgi-bin/carddisp.pl?gene=HNF1B
SCN5A	Sodium Voltage-Gated Channel Alpha Subunit 5	Protein Coding	49	GC03M038549	6.85548	https://www.genecards.org/cgi-bin/carddisp.pl?gene=SCN5A
NOX4	NADPH Oxidase 4	Protein Coding	41	GC11M089324	6.84387	https://www.genecards.org/cgi-bin/carddisp.pl?gene=NOX4
ACP5	Acid Phosphatase 5, Tartrate Resistant	Protein Coding	45	GC19M011574	6.84291	https://www.genecards.org/cgi-bin/carddisp.pl?gene=ACP5
TTC26	Tetratricopeptide Repeat Domain 26	Protein Coding	36	GC07P139135	6.83423	https://www.genecards.org/cgi-bin/carddisp.pl?gene=TTC26
LOC111674470	DNase I Hypersensitive Region 15.6 Kb Downstream Of CFTR	Biological Region	2	GC07P117682	6.83357	https://www.genecards.org/cgi-bin/carddisp.pl?gene=LOC111674470
NOS3	Nitric Oxide Synthase 3	Protein Coding	49	GC07P150990	6.80285	https://www.genecards.org/cgi-bin/carddisp.pl?gene=NOS3
AGER	Advanced Glycosylation End-Product Specific Receptor	Protein Coding	44	GC06M032180	6.77771	https://www.genecards.org/cgi-bin/carddisp.pl?gene=AGER
TMEM138	Transmembrane Protein 138	Protein Coding	37	GC11P061381	6.76659	https://www.genecards.org/cgi-bin/carddisp.pl?gene=TMEM138
TTN	Titin	Protein Coding	45	GC02M178525	6.76069	https://www.genecards.org/cgi-bin/carddisp.pl?gene=TTN
IGFBP3	Insulin Like Growth Factor Binding Protein 3	Protein Coding	44	GC07M045912	6.73281	https://www.genecards.org/cgi-bin/carddisp.pl?gene=IGFBP3
CXCR1	C-X-C Motif Chemokine Receptor 1	Protein Coding	41	GC02M218162	6.72101	https://www.genecards.org/cgi-bin/carddisp.pl?gene=CXCR1
CLCN1	Chloride Voltage-Gated Channel 1	Protein Coding	44	GC07P143316	6.71938	https://www.genecards.org/cgi-bin/carddisp.pl?gene=CLCN1
BBS1	Bardet-Biedl Syndrome 1	Protein Coding	37	GC11P070089	6.70675	https://www.genecards.org/cgi-bin/carddisp.pl?gene=BBS1
GSTP1	Glutathione S-Transferase Pi 1	Protein Coding	48	GC11P067583	6.68556	https://www.genecards.org/cgi-bin/carddisp.pl?gene=GSTP1
GPD1	Glycerol-3-Phosphate Dehydrogenase 1	Protein Coding	42	GC12P050119	6.67819	https://www.genecards.org/cgi-bin/carddisp.pl?gene=GPD1
LOC111674471	DNase I Hypersensitive Region 5.4 To 7.4 Kb Downstream Of CFTR	Biological Region	2	GC07P117672	6.6766	https://www.genecards.org/cgi-bin/carddisp.pl?gene=LOC111674471
ANKS6	Ankyrin Repeat And Sterile Alpha Motif Domain Containing 6	Protein Coding	37	GC09M098731	6.66493	https://www.genecards.org/cgi-bin/carddisp.pl?gene=ANKS6
TGM2	Transglutaminase 2	Protein Coding	46	GC20M038127	6.65411	https://www.genecards.org/cgi-bin/carddisp.pl?gene=TGM2
HP	Haptoglobin	Protein Coding	44	GC16P072086	6.64044	https://www.genecards.org/cgi-bin/carddisp.pl?gene=HP
AGTR1	Angiotensin II Receptor Type 1	Protein Coding	48	GC03P148697	6.63465	https://www.genecards.org/cgi-bin/carddisp.pl?gene=AGTR1
SNAI1	Snail Family Transcriptional Repressor 1	Protein Coding	42	GC20P049982	6.62981	https://www.genecards.org/cgi-bin/carddisp.pl?gene=SNAI1
MIR199A1	MicroRNA 199a-1	RNA Gene	20	GC19M010817	6.62728	https://www.genecards.org/cgi-bin/carddisp.pl?gene=MIR199A1
ACD	ACD Shelterin Complex Subunit And Telomerase Recruitment Factor	Protein Coding	41	GC16M067658	6.5609	https://www.genecards.org/cgi-bin/carddisp.pl?gene=ACD
DNAJC5	DnaJ Heat Shock Protein Family (Hsp40) Member C5	Protein Coding	42	GC20P063895	6.54919	https://www.genecards.org/cgi-bin/carddisp.pl?gene=DNAJC5
C12orf29	Chromosome 12 Open Reading Frame 29	Protein Coding	33	GC12P088033	6.54048	https://www.genecards.org/cgi-bin/carddisp.pl?gene=C12orf29
LOC105371046	Uncharacterized LOC105371046	RNA Gene	9	GC16P011651	6.54048	https://www.genecards.org/cgi-bin/carddisp.pl?gene=LOC105371046
ATF6	Activating Transcription Factor 6	Protein Coding	45	GC01P161766	6.53549	https://www.genecards.org/cgi-bin/carddisp.pl?gene=ATF6
HMGB1	High Mobility Group Box 1	Protein Coding	44	GC13M030456	6.51932	https://www.genecards.org/cgi-bin/carddisp.pl?gene=HMGB1
ABCD3	ATP Binding Cassette Subfamily D Member 3	Protein Coding	43	GC01P094385	6.51756	https://www.genecards.org/cgi-bin/carddisp.pl?gene=ABCD3
SLC51A	Solute Carrier Family 51 Subunit Alpha	Protein Coding	37	GC03P196211	6.50706	https://www.genecards.org/cgi-bin/carddisp.pl?gene=SLC51A
LOC111674474	DNase I Hypersensitive Site In Intron 10c Of CFTR	Biological Region	2	GC07P117580	6.49541	https://www.genecards.org/cgi-bin/carddisp.pl?gene=LOC111674474
HSPA8	Heat Shock Protein Family A (Hsp70) Member 8	Protein Coding	46	GC11M123057	6.49397	https://www.genecards.org/cgi-bin/carddisp.pl?gene=HSPA8
CANX	Calnexin	Protein Coding	42	GC05P179678	6.48318	https://www.genecards.org/cgi-bin/carddisp.pl?gene=CANX
LOC111674473	DNase I Hypersensitive Sites In Intron 10ab Of CFTR	Biological Region	2	GC07P117572	6.44229	https://www.genecards.org/cgi-bin/carddisp.pl?gene=LOC111674473
MASP2	MBL Associated Serine Protease 2	Protein Coding	44	GC01M011026	6.44142	https://www.genecards.org/cgi-bin/carddisp.pl?gene=MASP2
TTC21B-AS1	TTC21B Antisense RNA 1	RNA Gene	14	GC02P165933	6.4233	https://www.genecards.org/cgi-bin/carddisp.pl?gene=TTC21B-AS1
SLPI	Secretory Leukocyte Peptidase Inhibitor	Protein Coding	39	GC20M045252	6.40044	https://www.genecards.org/cgi-bin/carddisp.pl?gene=SLPI
NFE2L2	NFE2 Like BZIP Transcription Factor 2	Protein Coding	48	GC02M177227	6.39955	https://www.genecards.org/cgi-bin/carddisp.pl?gene=NFE2L2
FAS	Fas Cell Surface Death Receptor	Protein Coding	48	GC10P092502	6.39327	https://www.genecards.org/cgi-bin/carddisp.pl?gene=FAS
VCP	Valosin Containing Protein	Protein Coding	48	GC09M035056	6.35207	https://www.genecards.org/cgi-bin/carddisp.pl?gene=VCP
PTPRC	Protein Tyrosine Phosphatase Receptor Type C	Protein Coding	49	GC01P198607	6.35148	https://www.genecards.org/cgi-bin/carddisp.pl?gene=PTPRC
IFRD1	Interferon Related Developmental Regulator 1	Protein Coding	39	GC07P112422	6.34577	https://www.genecards.org/cgi-bin/carddisp.pl?gene=IFRD1
LOC111674476	CFTR -35 Kb Upstream Enhancer	Biological Region	2	GC07P117444	6.34564	https://www.genecards.org/cgi-bin/carddisp.pl?gene=LOC111674476
CXCL12	C-X-C Motif Chemokine Ligand 12	Protein Coding	42	GC10M044370	6.33377	https://www.genecards.org/cgi-bin/carddisp.pl?gene=CXCL12
CEP41	Centrosomal Protein 41	Protein Coding	38	GC07M130393	6.32561	https://www.genecards.org/cgi-bin/carddisp.pl?gene=CEP41
SPARC	Secreted Protein Acidic And Cysteine Rich	Protein Coding	48	GC05M151661	6.32504	https://www.genecards.org/cgi-bin/carddisp.pl?gene=SPARC
SCYL1	SCY1 Like Pseudokinase 1	Protein Coding	41	GC11P065525	6.32157	https://www.genecards.org/cgi-bin/carddisp.pl?gene=SCYL1
LOC111674478	CFTR -44 Kb Upstream Enhancer	Biological Region	2	GC07P117434	6.31444	https://www.genecards.org/cgi-bin/carddisp.pl?gene=LOC111674478
GLIS2	GLIS Family Zinc Finger 2	Protein Coding	40	GC16P011774	6.29345	https://www.genecards.org/cgi-bin/carddisp.pl?gene=GLIS2
NKX2-1	NK2 Homeobox 1	Protein Coding	44	GC14M036516	6.28796	https://www.genecards.org/cgi-bin/carddisp.pl?gene=NKX2-1
MMP8	Matrix Metallopeptidase 8	Protein Coding	46	GC11M102617	6.28548	https://www.genecards.org/cgi-bin/carddisp.pl?gene=MMP8
GOPC	Golgi Associated PDZ And Coiled-Coil Motif Containing	Protein Coding	40	GC06M117560	6.27597	https://www.genecards.org/cgi-bin/carddisp.pl?gene=GOPC
GGT1	Gamma-Glutamyltransferase 1	Protein Coding	48	GC22P024583	6.27494	https://www.genecards.org/cgi-bin/carddisp.pl?gene=GGT1
PLG	Plasminogen	Protein Coding	48	GC06P160702	6.24335	https://www.genecards.org/cgi-bin/carddisp.pl?gene=PLG
KNG1	Kininogen 1	Protein Coding	45	GC03P186717	6.23578	https://www.genecards.org/cgi-bin/carddisp.pl?gene=KNG1
RAB11B	RAB11B, Member RAS Oncogene Family	Protein Coding	41	GC19P008395	6.2253	https://www.genecards.org/cgi-bin/carddisp.pl?gene=RAB11B
ZNF423	Zinc Finger Protein 423	Protein Coding	39	GC16M049487	6.21353	https://www.genecards.org/cgi-bin/carddisp.pl?gene=ZNF423
RMND5B	Required For Meiotic Nuclear Division 5 Homolog B	Protein Coding	34	GC05P178130	6.20835	https://www.genecards.org/cgi-bin/carddisp.pl?gene=RMND5B
BGLAP	Bone Gamma-Carboxyglutamate Protein	Protein Coding	38	GC01P156242	6.20512	https://www.genecards.org/cgi-bin/carddisp.pl?gene=BGLAP
LOC111674465	DNase I Hypersensitive Site -80 Kb Upstream Of CFTR	Biological Region	2	GC07P117399	6.18077	https://www.genecards.org/cgi-bin/carddisp.pl?gene=LOC111674465
COL3A1	Collagen Type III Alpha 1 Chain	Protein Coding	45	GC02P188974	6.1798	https://www.genecards.org/cgi-bin/carddisp.pl?gene=COL3A1
HSPA4	Heat Shock Protein Family A (Hsp70) Member 4	Protein Coding	40	GC05P133051	6.17776	https://www.genecards.org/cgi-bin/carddisp.pl?gene=HSPA4
CXCL9	C-X-C Motif Chemokine Ligand 9	Protein Coding	37	GC04M076001	6.17387	https://www.genecards.org/cgi-bin/carddisp.pl?gene=CXCL9
LOC111674479	CFTR +36.6 Kb Downstream Enhancer	Biological Region	2	GC07P117702	6.16768	https://www.genecards.org/cgi-bin/carddisp.pl?gene=LOC111674479
KIF12	Kinesin Family Member 12	Protein Coding	35	GC09M114086	6.15867	https://www.genecards.org/cgi-bin/carddisp.pl?gene=KIF12
ABCB1	ATP Binding Cassette Subfamily B Member 1	Protein Coding	49	GC07M087504	6.14587	https://www.genecards.org/cgi-bin/carddisp.pl?gene=ABCB1
CASP3	Caspase 3	Protein Coding	47	GC04M184627	6.13505	https://www.genecards.org/cgi-bin/carddisp.pl?gene=CASP3
MMP3	Matrix Metallopeptidase 3	Protein Coding	48	GC11M102835	6.12986	https://www.genecards.org/cgi-bin/carddisp.pl?gene=MMP3
HSPH1	Heat Shock Protein Family H (Hsp110) Member 1	Protein Coding	41	GC13M031134	6.10549	https://www.genecards.org/cgi-bin/carddisp.pl?gene=HSPH1
PNPLA3	Patatin Like Phospholipase Domain Containing 3	Protein Coding	40	GC22P043923	6.09706	https://www.genecards.org/cgi-bin/carddisp.pl?gene=PNPLA3
HBB	Hemoglobin Subunit Beta	Protein Coding	44	GC11M006446	6.09646	https://www.genecards.org/cgi-bin/carddisp.pl?gene=HBB
THBD	Thrombomodulin	Protein Coding	44	GC20M023026	6.09043	https://www.genecards.org/cgi-bin/carddisp.pl?gene=THBD
LOC113523647	CFTR +21.5 Kb DNase I Hypersensitive Site	Biological Region	2	GC07P117688	6.07734	https://www.genecards.org/cgi-bin/carddisp.pl?gene=LOC113523647
VIP	Vasoactive Intestinal Peptide	Protein Coding	43	GC06P152750	6.07477	https://www.genecards.org/cgi-bin/carddisp.pl?gene=VIP
VIM	Vimentin	Protein Coding	48	GC10P017227	6.06818	https://www.genecards.org/cgi-bin/carddisp.pl?gene=VIM
HSP90AA1	Heat Shock Protein 90 Alpha Family Class A Member 1	Protein Coding	46	GC14M102080	6.06742	https://www.genecards.org/cgi-bin/carddisp.pl?gene=HSP90AA1
LOC108491823	CTTNBP2 Intron Enhancer-Blocking Element 7-1-1	Biological Region	2	GC07P117716	6.06104	https://www.genecards.org/cgi-bin/carddisp.pl?gene=LOC108491823
MMP12	Matrix Metallopeptidase 12	Protein Coding	45	GC11M102862	6.0608	https://www.genecards.org/cgi-bin/carddisp.pl?gene=MMP12
AGTR2	Angiotensin II Receptor Type 2	Protein Coding	42	GC0XP116170	6.04792	https://www.genecards.org/cgi-bin/carddisp.pl?gene=AGTR2
DNAH8	Dynein Axonemal Heavy Chain 8	Protein Coding	37	GC06P083874	6.04213	https://www.genecards.org/cgi-bin/carddisp.pl?gene=DNAH8
ENPP2	Ectonucleotide Pyrophosphatase/Phosphodiesterase 2	Protein Coding	43	GC08M119556	6.03565	https://www.genecards.org/cgi-bin/carddisp.pl?gene=ENPP2
LOC123956257	Sharpr-MPRA Regulatory Region 4117	Biological Region	3	GC07P148547	6.02064	https://www.genecards.org/cgi-bin/carddisp.pl?gene=LOC123956257
ARL13B	ADP Ribosylation Factor Like GTPase 13B	Protein Coding	36	GC03P093980	6.01575	https://www.genecards.org/cgi-bin/carddisp.pl?gene=ARL13B
EPHX1	Epoxide Hydrolase 1	Protein Coding	44	GC01P225810	6.00736	https://www.genecards.org/cgi-bin/carddisp.pl?gene=EPHX1
BPI	Bactericidal Permeability Increasing Protein	Protein Coding	41	GC20P038304	5.98448	https://www.genecards.org/cgi-bin/carddisp.pl?gene=BPI
HSPB1	Heat Shock Protein Family B (Small) Member 1	Protein Coding	49	GC07P076302	5.98025	https://www.genecards.org/cgi-bin/carddisp.pl?gene=HSPB1
MIR130A	MicroRNA 130a	RNA Gene	21	GC11P057641	5.96928	https://www.genecards.org/cgi-bin/carddisp.pl?gene=MIR130A
NEK1	NIMA Related Kinase 1	Protein Coding	43	GC04M169393	5.96787	https://www.genecards.org/cgi-bin/carddisp.pl?gene=NEK1
VCAM1	Vascular Cell Adhesion Molecule 1	Protein Coding	44	GC01P100719	5.95879	https://www.genecards.org/cgi-bin/carddisp.pl?gene=VCAM1
TLR9	Toll Like Receptor 9	Protein Coding	44	GC03M052222	5.95386	https://www.genecards.org/cgi-bin/carddisp.pl?gene=TLR9
EZR	Ezrin	Protein Coding	43	GC06M158765	5.95352	https://www.genecards.org/cgi-bin/carddisp.pl?gene=EZR
PLCZ1	Phospholipase C Zeta 1	Protein Coding	40	GC12M021228	5.95269	https://www.genecards.org/cgi-bin/carddisp.pl?gene=PLCZ1
STUB1	STIP1 Homology And U-Box Containing Protein 1	Protein Coding	43	GC16P011630	5.94658	https://www.genecards.org/cgi-bin/carddisp.pl?gene=STUB1
HSD3B7	Hydroxy-Delta-5-Steroid Dehydrogenase, 3 Beta- And Steroid Delta-Isomerase 7	Protein Coding	40	GC16P030985	5.93275	https://www.genecards.org/cgi-bin/carddisp.pl?gene=HSD3B7
ANXA5	Annexin A5	Protein Coding	44	GC04M121667	5.88884	https://www.genecards.org/cgi-bin/carddisp.pl?gene=ANXA5
BBS10	Bardet-Biedl Syndrome 10	Protein Coding	40	GC12M076344	5.88532	https://www.genecards.org/cgi-bin/carddisp.pl?gene=BBS10
APEX1	Apurinic/Apyrimidinic Endodeoxyribonuclease 1	Protein Coding	42	GC14P020455	5.88043	https://www.genecards.org/cgi-bin/carddisp.pl?gene=APEX1
VDAC1	Voltage Dependent Anion Channel 1	Protein Coding	45	GC05M133975	5.87242	https://www.genecards.org/cgi-bin/carddisp.pl?gene=VDAC1
CAMP	Cathelicidin Antimicrobial Peptide	Protein Coding	39	GC03P048954	5.86935	https://www.genecards.org/cgi-bin/carddisp.pl?gene=CAMP
S100A4	S100 Calcium Binding Protein A4	Protein Coding	43	GC01M153543	5.8646	https://www.genecards.org/cgi-bin/carddisp.pl?gene=S100A4
LACTB	Lactamase Beta	Protein Coding	36	GC15P118651	5.86022	https://www.genecards.org/cgi-bin/carddisp.pl?gene=LACTB
MUC4	Mucin 4, Cell Surface Associated	Protein Coding	40	GC03M195746	5.85066	https://www.genecards.org/cgi-bin/carddisp.pl?gene=MUC4
HSPA5	Heat Shock Protein Family A (Hsp70) Member 5	Protein Coding	46	GC09M125234	5.83308	https://www.genecards.org/cgi-bin/carddisp.pl?gene=HSPA5
LOXL2	Lysyl Oxidase Like 2	Protein Coding	45	GC08M023296	5.82829	https://www.genecards.org/cgi-bin/carddisp.pl?gene=LOXL2
DYNC2I1	Dynein 2 Intermediate Chain 1	Protein Coding	29	GC07P158839	5.81949	https://www.genecards.org/cgi-bin/carddisp.pl?gene=DYNC2I1
MET	MET Proto-Oncogene, Receptor Tyrosine Kinase	Protein Coding	51	GC07P116672	5.80037	https://www.genecards.org/cgi-bin/carddisp.pl?gene=MET
SRC	SRC Proto-Oncogene, Non-Receptor Tyrosine Kinase	Protein Coding	49	GC20P037344	5.79883	https://www.genecards.org/cgi-bin/carddisp.pl?gene=SRC
EVC2	EvC Ciliary Complex Subunit 2	Protein Coding	39	GC04M005534	5.78987	https://www.genecards.org/cgi-bin/carddisp.pl?gene=EVC2
SGK1	Serum/Glucocorticoid Regulated Kinase 1	Protein Coding	46	GC06M134169	5.78688	https://www.genecards.org/cgi-bin/carddisp.pl?gene=SGK1
XPNPEP3	X-Prolyl Aminopeptidase 3	Protein Coding	41	GC22P040857	5.77642	https://www.genecards.org/cgi-bin/carddisp.pl?gene=XPNPEP3
CD34	CD34 Molecule	Protein Coding	42	GC01M207880	5.77567	https://www.genecards.org/cgi-bin/carddisp.pl?gene=CD34
LOC113604967	DNase I Hypersensitive Site 83.7 Kb Downstream Of CFTR	Biological Region	2	GC07P117750	5.76583	https://www.genecards.org/cgi-bin/carddisp.pl?gene=LOC113604967
SUFU	SUFU Negative Regulator Of Hedgehog Signaling	Protein Coding	41	GC10P102503	5.75736	https://www.genecards.org/cgi-bin/carddisp.pl?gene=SUFU
BPIFA1	BPI Fold Containing Family A Member 1	Protein Coding	35	GC20P033235	5.7539	https://www.genecards.org/cgi-bin/carddisp.pl?gene=BPIFA1
SHOC2	SHOC2 Leucine Rich Repeat Scaffold Protein	Protein Coding	40	GC10P110919	5.74606	https://www.genecards.org/cgi-bin/carddisp.pl?gene=SHOC2
LTF	Lactotransferrin	Protein Coding	44	GC03M046435	5.73843	https://www.genecards.org/cgi-bin/carddisp.pl?gene=LTF
CDKN3	Cyclin Dependent Kinase Inhibitor 3	Protein Coding	42	GC14P054398	5.7341	https://www.genecards.org/cgi-bin/carddisp.pl?gene=CDKN3
RBP4	Retinol Binding Protein 4	Protein Coding	44	GC10M093591	5.73388	https://www.genecards.org/cgi-bin/carddisp.pl?gene=RBP4
LOC113664107	CFTR Intron 3 DNase I Hypersensitive Site	Biological Region	2	GC07P117509	5.73241	https://www.genecards.org/cgi-bin/carddisp.pl?gene=LOC113664107
P2RY2	Purinergic Receptor P2Y2	Protein Coding	44	GC11P073202	5.72729	https://www.genecards.org/cgi-bin/carddisp.pl?gene=P2RY2
CXCL5	C-X-C Motif Chemokine Ligand 5	Protein Coding	39	GC04M073995	5.71522	https://www.genecards.org/cgi-bin/carddisp.pl?gene=CXCL5
BMP1	Bone Morphogenetic Protein 1	Protein Coding	47	GC08P022164	5.71211	https://www.genecards.org/cgi-bin/carddisp.pl?gene=BMP1
RNF5	Ring Finger Protein 5	Protein Coding	41	GC06P083723	5.71062	https://www.genecards.org/cgi-bin/carddisp.pl?gene=RNF5
NOS1	Nitric Oxide Synthase 1	Protein Coding	48	GC12M117208	5.70741	https://www.genecards.org/cgi-bin/carddisp.pl?gene=NOS1
IFT74	Intraflagellar Transport 74	Protein Coding	37	GC09P026947	5.70509	https://www.genecards.org/cgi-bin/carddisp.pl?gene=IFT74
CR1	Complement C3b/C4b Receptor 1 (Knops Blood Group)	Protein Coding	45	GC01P207496	5.69392	https://www.genecards.org/cgi-bin/carddisp.pl?gene=CR1
USP53	Ubiquitin Specific Peptidase 53	Protein Coding	39	GC04P119212	5.69289	https://www.genecards.org/cgi-bin/carddisp.pl?gene=USP53
ACTC1	Actin Alpha Cardiac Muscle 1	Protein Coding	42	GC15M034790	5.67088	https://www.genecards.org/cgi-bin/carddisp.pl?gene=ACTC1
SCGB1A1	Secretoglobin Family 1A Member 1	Protein Coding	39	GC11P062405	5.66687	https://www.genecards.org/cgi-bin/carddisp.pl?gene=SCGB1A1
RPL5	Ribosomal Protein L5	Protein Coding	45	GC01P092832	5.66634	https://www.genecards.org/cgi-bin/carddisp.pl?gene=RPL5
CLCN2	Chloride Voltage-Gated Channel 2	Protein Coding	45	GC03M184346	5.66445	https://www.genecards.org/cgi-bin/carddisp.pl?gene=CLCN2
XBP1	X-Box Binding Protein 1	Protein Coding	44	GC22M028794	5.65177	https://www.genecards.org/cgi-bin/carddisp.pl?gene=XBP1
PTRH2	Peptidyl-TRNA Hydrolase 2	Protein Coding	41	GC17M059674	5.64673	https://www.genecards.org/cgi-bin/carddisp.pl?gene=PTRH2
CD80	CD80 Molecule	Protein Coding	40	GC03M119524	5.64052	https://www.genecards.org/cgi-bin/carddisp.pl?gene=CD80
MIR30A	MicroRNA 30a	RNA Gene	20	GC06M071403	5.63189	https://www.genecards.org/cgi-bin/carddisp.pl?gene=MIR30A
ANO1	Anoctamin 1	Protein Coding	41	GC11P070317	5.60598	https://www.genecards.org/cgi-bin/carddisp.pl?gene=ANO1
STING1	Stimulator Of Interferon Response CGAMP Interactor 1	Protein Coding	32	GC05M139476	5.60455	https://www.genecards.org/cgi-bin/carddisp.pl?gene=STING1
F2R	Coagulation Factor II Thrombin Receptor	Protein Coding	45	GC05P076716	5.59923	https://www.genecards.org/cgi-bin/carddisp.pl?gene=F2R
SMPD1	Sphingomyelin Phosphodiesterase 1	Protein Coding	47	GC11P006390	5.59536	https://www.genecards.org/cgi-bin/carddisp.pl?gene=SMPD1
HSPD1	Heat Shock Protein Family D (Hsp60) Member 1	Protein Coding	46	GC02M197486	5.58503	https://www.genecards.org/cgi-bin/carddisp.pl?gene=HSPD1
IARS1	Isoleucyl-TRNA Synthetase 1	Protein Coding	35	GC09M094184	5.58459	https://www.genecards.org/cgi-bin/carddisp.pl?gene=IARS1
AKAP13	A-Kinase Anchoring Protein 13	Protein Coding	42	GC15P118052	5.5822	https://www.genecards.org/cgi-bin/carddisp.pl?gene=AKAP13
BBS9	Bardet-Biedl Syndrome 9	Protein Coding	38	GC07P033255	5.57896	https://www.genecards.org/cgi-bin/carddisp.pl?gene=BBS9
CEP104	Centrosomal Protein 104	Protein Coding	34	GC01M003812	5.57772	https://www.genecards.org/cgi-bin/carddisp.pl?gene=CEP104
LCN2	Lipocalin 2	Protein Coding	43	GC09P128149	5.56888	https://www.genecards.org/cgi-bin/carddisp.pl?gene=LCN2
SLC17A5	Solute Carrier Family 17 Member 5	Protein Coding	42	GC06M073593	5.56658	https://www.genecards.org/cgi-bin/carddisp.pl?gene=SLC17A5
RAB11A	RAB11A, Member RAS Oncogene Family	Protein Coding	45	GC15P117536	5.56536	https://www.genecards.org/cgi-bin/carddisp.pl?gene=RAB11A
CCR2	C-C Motif Chemokine Receptor 2	Protein Coding	44	GC03P046775	5.56483	https://www.genecards.org/cgi-bin/carddisp.pl?gene=CCR2
SMARCAD1	SWI/SNF-Related, Matrix-Associated Actin-Dependent Regulator Of Chromatin, Subfamily A, Containing DEAD/H Box 1	Protein Coding	44	GC04P094207	5.55712	https://www.genecards.org/cgi-bin/carddisp.pl?gene=SMARCAD1
TNPO3	Transportin 3	Protein Coding	40	GC07M128954	5.54656	https://www.genecards.org/cgi-bin/carddisp.pl?gene=TNPO3
NPHP3-AS1	NPHP3 Antisense RNA 1	RNA Gene	15	GC03P132721	5.53366	https://www.genecards.org/cgi-bin/carddisp.pl?gene=NPHP3-AS1
SERPINB1	Serpin Family B Member 1	Protein Coding	39	GC06M002835	5.52931	https://www.genecards.org/cgi-bin/carddisp.pl?gene=SERPINB1
SLC34A2	Solute Carrier Family 34 Member 2	Protein Coding	45	GC04P025657	5.52876	https://www.genecards.org/cgi-bin/carddisp.pl?gene=SLC34A2
TLR5	Toll Like Receptor 5	Protein Coding	45	GC01M223109	5.51997	https://www.genecards.org/cgi-bin/carddisp.pl?gene=TLR5
FADD	Fas Associated Via Death Domain	Protein Coding	44	GC11P070203	5.51061	https://www.genecards.org/cgi-bin/carddisp.pl?gene=FADD
GRP	Gastrin Releasing Peptide	Protein Coding	39	GC18P059220	5.49898	https://www.genecards.org/cgi-bin/carddisp.pl?gene=GRP
CCR4	C-C Motif Chemokine Receptor 4	Protein Coding	43	GC03P032951	5.49724	https://www.genecards.org/cgi-bin/carddisp.pl?gene=CCR4
PRKCA	Protein Kinase C Alpha	Protein Coding	48	GC17P066302	5.48809	https://www.genecards.org/cgi-bin/carddisp.pl?gene=PRKCA
PSMB3	Proteasome 20S Subunit Beta 3	Protein Coding	40	GC17P038752	5.4788	https://www.genecards.org/cgi-bin/carddisp.pl?gene=PSMB3
CCN4	Cellular Communication Network Factor 4	Protein Coding	30	GC08P133192	5.47686	https://www.genecards.org/cgi-bin/carddisp.pl?gene=CCN4
KAAG1	Kidney Associated DCDC2 Antisense RNA 1	RNA Gene	26	GC06P024356	5.47542	https://www.genecards.org/cgi-bin/carddisp.pl?gene=KAAG1
ADORA2B	Adenosine A2b Receptor	Protein Coding	45	GC17P015851	5.46527	https://www.genecards.org/cgi-bin/carddisp.pl?gene=ADORA2B
DDIT3	DNA Damage Inducible Transcript 3	Protein Coding	44	GC12M057516	5.46295	https://www.genecards.org/cgi-bin/carddisp.pl?gene=DDIT3
ANXA2	Annexin A2	Protein Coding	46	GC15M060347	5.44673	https://www.genecards.org/cgi-bin/carddisp.pl?gene=ANXA2
ACVRL1	Activin A Receptor Like Type 1	Protein Coding	48	GC12P051906	5.42042	https://www.genecards.org/cgi-bin/carddisp.pl?gene=ACVRL1
EPO	Erythropoietin	Protein Coding	40	GC07P100720	5.41523	https://www.genecards.org/cgi-bin/carddisp.pl?gene=EPO
NF2	NF2, Moesin-Ezrin-Radixin Like (MERLIN) Tumor Suppressor	Protein Coding	46	GC22P029603	5.4105	https://www.genecards.org/cgi-bin/carddisp.pl?gene=NF2
TNFRSF1A	TNF Receptor Superfamily Member 1A	Protein Coding	46	GC12M006328	5.40616	https://www.genecards.org/cgi-bin/carddisp.pl?gene=TNFRSF1A
C3	Complement C3	Protein Coding	46	GC19M006677	5.40462	https://www.genecards.org/cgi-bin/carddisp.pl?gene=C3
TFR2	Transferrin Receptor 2	Protein Coding	44	GC07M100620	5.39648	https://www.genecards.org/cgi-bin/carddisp.pl?gene=TFR2
DEFB4A	Defensin Beta 4A	Protein Coding	34	GC08P007895	5.39599	https://www.genecards.org/cgi-bin/carddisp.pl?gene=DEFB4A
MAPKBP1	Mitogen-Activated Protein Kinase Binding Protein 1	Protein Coding	38	GC15P042820	5.38737	https://www.genecards.org/cgi-bin/carddisp.pl?gene=MAPKBP1
AHSA1	Activator Of HSP90 ATPase Activity 1	Protein Coding	37	GC14P077457	5.38669	https://www.genecards.org/cgi-bin/carddisp.pl?gene=AHSA1
DDR1	Discoidin Domain Receptor Tyrosine Kinase 1	Protein Coding	45	GC06P083678	5.3817	https://www.genecards.org/cgi-bin/carddisp.pl?gene=DDR1
CTSG	Cathepsin G	Protein Coding	44	GC14M024573	5.36692	https://www.genecards.org/cgi-bin/carddisp.pl?gene=CTSG
ARSB	Arylsulfatase B	Protein Coding	45	GC05M078777	5.35374	https://www.genecards.org/cgi-bin/carddisp.pl?gene=ARSB
MIR155	MicroRNA 155	RNA Gene	21	GC21P025573	5.33926	https://www.genecards.org/cgi-bin/carddisp.pl?gene=MIR155
GC	GC Vitamin D Binding Protein	Protein Coding	44	GC04M071741	5.33216	https://www.genecards.org/cgi-bin/carddisp.pl?gene=GC
CHUK	Component Of Inhibitor Of Nuclear Factor Kappa B Kinase Complex	Protein Coding	49	GC10M100188	5.32574	https://www.genecards.org/cgi-bin/carddisp.pl?gene=CHUK
CPLANE1	Ciliogenesis And Planar Polarity Effector Complex Subunit 1	Protein Coding	28	GC05M037313	5.32424	https://www.genecards.org/cgi-bin/carddisp.pl?gene=CPLANE1
BBS4	Bardet-Biedl Syndrome 4	Protein Coding	41	GC15P072686	5.31528	https://www.genecards.org/cgi-bin/carddisp.pl?gene=BBS4
CCR7	C-C Motif Chemokine Receptor 7	Protein Coding	42	GC17M042422	5.31245	https://www.genecards.org/cgi-bin/carddisp.pl?gene=CCR7
REG3A	Regenerating Family Member 3 Alpha	Protein Coding	37	GC02M079157	5.31174	https://www.genecards.org/cgi-bin/carddisp.pl?gene=REG3A
DYNC2I2	Dynein 2 Intermediate Chain 2	Protein Coding	30	GC09M128636	5.31141	https://www.genecards.org/cgi-bin/carddisp.pl?gene=DYNC2I2
CLCN3	Chloride Voltage-Gated Channel 3	Protein Coding	43	GC04P169612	5.30326	https://www.genecards.org/cgi-bin/carddisp.pl?gene=CLCN3
LPO	Lactoperoxidase	Protein Coding	40	GC17P058218	5.29595	https://www.genecards.org/cgi-bin/carddisp.pl?gene=LPO
HSPG2	Heparan Sulfate Proteoglycan 2	Protein Coding	46	GC01M021822	5.29524	https://www.genecards.org/cgi-bin/carddisp.pl?gene=HSPG2
SPPL2C	Signal Peptide Peptidase Like 2C	Protein Coding	32	GC17P045844	5.29386	https://www.genecards.org/cgi-bin/carddisp.pl?gene=SPPL2C
PSMC4	Proteasome 26S Subunit, ATPase 4	Protein Coding	40	GC19P066660	5.27884	https://www.genecards.org/cgi-bin/carddisp.pl?gene=PSMC4
PRSS8	Serine Protease 8	Protein Coding	44	GC16M037228	5.27841	https://www.genecards.org/cgi-bin/carddisp.pl?gene=PRSS8
CREB1	CAMP Responsive Element Binding Protein 1	Protein Coding	47	GC02P207529	5.26899	https://www.genecards.org/cgi-bin/carddisp.pl?gene=CREB1
PSMD8	Proteasome 26S Subunit, Non-ATPase 8	Protein Coding	38	GC19P038374	5.26716	https://www.genecards.org/cgi-bin/carddisp.pl?gene=PSMD8
ERN1	Endoplasmic Reticulum To Nucleus Signaling 1	Protein Coding	44	GC17M064039	5.26657	https://www.genecards.org/cgi-bin/carddisp.pl?gene=ERN1
PSMD11	Proteasome 26S Subunit, Non-ATPase 11	Protein Coding	40	GC17P032444	5.26526	https://www.genecards.org/cgi-bin/carddisp.pl?gene=PSMD11
PSMB8	Proteasome 20S Subunit Beta 8	Protein Coding	48	GC06M032840	5.25162	https://www.genecards.org/cgi-bin/carddisp.pl?gene=PSMB8
PSMB1	Proteasome 20S Subunit Beta 1	Protein Coding	43	GC06M170535	5.25067	https://www.genecards.org/cgi-bin/carddisp.pl?gene=PSMB1
PSMB4	Proteasome 20S Subunit Beta 4	Protein Coding	43	GC01P151372	5.25067	https://www.genecards.org/cgi-bin/carddisp.pl?gene=PSMB4
ERLIN1	ER Lipid Raft Associated 1	Protein Coding	42	GC10M100150	5.25067	https://www.genecards.org/cgi-bin/carddisp.pl?gene=ERLIN1
ANXA1	Annexin A1	Protein Coding	46	GC09P073151	5.24468	https://www.genecards.org/cgi-bin/carddisp.pl?gene=ANXA1
NTS	Neurotensin	Protein Coding	40	GC12P085876	5.23908	https://www.genecards.org/cgi-bin/carddisp.pl?gene=NTS
CCK	Cholecystokinin	Protein Coding	41	GC03M042274	5.23351	https://www.genecards.org/cgi-bin/carddisp.pl?gene=CCK
NAT2	N-Acetyltransferase 2	Protein Coding	41	GC08P018391	5.23056	https://www.genecards.org/cgi-bin/carddisp.pl?gene=NAT2
SLC4A4	Solute Carrier Family 4 Member 4	Protein Coding	45	GC04P071063	5.22936	https://www.genecards.org/cgi-bin/carddisp.pl?gene=SLC4A4
KCNQ1	Potassium Voltage-Gated Channel Subfamily Q Member 1	Protein Coding	48	GC11P002444	5.22319	https://www.genecards.org/cgi-bin/carddisp.pl?gene=KCNQ1
PSMA1	Proteasome 20S Subunit Alpha 1	Protein Coding	42	GC11M014505	5.21026	https://www.genecards.org/cgi-bin/carddisp.pl?gene=PSMA1
GBA	Glucosylceramidase Beta	Protein Coding	48	GC01M155234	5.20225	https://www.genecards.org/cgi-bin/carddisp.pl?gene=GBA
HDAC2	Histone Deacetylase 2	Protein Coding	49	GC06M113933	5.19631	https://www.genecards.org/cgi-bin/carddisp.pl?gene=HDAC2
HLA-DPB1	Major Histocompatibility Complex, Class II, DP Beta 1	Protein Coding	44	GC06P083734	5.18388	https://www.genecards.org/cgi-bin/carddisp.pl?gene=HLA-DPB1
TUBB1	Tubulin Beta 1 Class VI	Protein Coding	46	GC20P059020	5.17529	https://www.genecards.org/cgi-bin/carddisp.pl?gene=TUBB1
SIRT1	Sirtuin 1	Protein Coding	46	GC10P067884	5.17478	https://www.genecards.org/cgi-bin/carddisp.pl?gene=SIRT1
ADORA1	Adenosine A1 Receptor	Protein Coding	45	GC01P203090	5.17108	https://www.genecards.org/cgi-bin/carddisp.pl?gene=ADORA1
PSMA3	Proteasome 20S Subunit Alpha 3	Protein Coding	42	GC14P058244	5.1654	https://www.genecards.org/cgi-bin/carddisp.pl?gene=PSMA3
MYH7	Myosin Heavy Chain 7	Protein Coding	46	GC14M023412	5.16238	https://www.genecards.org/cgi-bin/carddisp.pl?gene=MYH7
HLA-B	Major Histocompatibility Complex, Class I, B	Protein Coding	45	GC06M065915	5.16083	https://www.genecards.org/cgi-bin/carddisp.pl?gene=HLA-B
RPS27A	Ribosomal Protein S27a	Protein Coding	41	GC02P055231	5.15943	https://www.genecards.org/cgi-bin/carddisp.pl?gene=RPS27A
PRKG1	Protein Kinase CGMP-Dependent 1	Protein Coding	48	GC10P050991	5.14876	https://www.genecards.org/cgi-bin/carddisp.pl?gene=PRKG1
PSMC5	Proteasome 26S Subunit, ATPase 5	Protein Coding	41	GC17P063827	5.14842	https://www.genecards.org/cgi-bin/carddisp.pl?gene=PSMC5
FHIT	Fragile Histidine Triad Diadenosine Triphosphatase	Protein Coding	42	GC03M059747	5.1447	https://www.genecards.org/cgi-bin/carddisp.pl?gene=FHIT
BTNL2	Butyrophilin Like 2	Protein Coding	38	GC06M032393	5.14428	https://www.genecards.org/cgi-bin/carddisp.pl?gene=BTNL2
KCNJ1	Potassium Inwardly Rectifying Channel Subfamily J Member 1	Protein Coding	47	GC11M128741	5.14058	https://www.genecards.org/cgi-bin/carddisp.pl?gene=KCNJ1
PSMC6	Proteasome 26S Subunit, ATPase 6	Protein Coding	39	GC14P052707	5.13589	https://www.genecards.org/cgi-bin/carddisp.pl?gene=PSMC6
IL12A	Interleukin 12A	Protein Coding	42	GC03P159988	5.13116	https://www.genecards.org/cgi-bin/carddisp.pl?gene=IL12A
ERLIN2	ER Lipid Raft Associated 2	Protein Coding	40	GC08P037736	5.12572	https://www.genecards.org/cgi-bin/carddisp.pl?gene=ERLIN2
MRC1	Mannose Receptor C-Type 1	Protein Coding	40	GC10P017809	5.11132	https://www.genecards.org/cgi-bin/carddisp.pl?gene=MRC1
SLC4A7	Solute Carrier Family 4 Member 7	Protein Coding	41	GC03M027372	5.10569	https://www.genecards.org/cgi-bin/carddisp.pl?gene=SLC4A7
DERL2	Derlin 2	Protein Coding	37	GC17M005471	5.09496	https://www.genecards.org/cgi-bin/carddisp.pl?gene=DERL2
PRKG2	Protein Kinase CGMP-Dependent 2	Protein Coding	45	GC04M081087	5.07742	https://www.genecards.org/cgi-bin/carddisp.pl?gene=PRKG2
AMFR	Autocrine Motility Factor Receptor	Protein Coding	41	GC16M056361	5.0771	https://www.genecards.org/cgi-bin/carddisp.pl?gene=AMFR
UBC	Ubiquitin C	Protein Coding	41	GC12M124911	5.07515	https://www.genecards.org/cgi-bin/carddisp.pl?gene=UBC
C2CD3	C2 Domain Containing 3 Centriole Elongation Regulator	Protein Coding	39	GC11M074012	5.07301	https://www.genecards.org/cgi-bin/carddisp.pl?gene=C2CD3
BBS7	Bardet-Biedl Syndrome 7	Protein Coding	37	GC04M121824	5.06919	https://www.genecards.org/cgi-bin/carddisp.pl?gene=BBS7
RNF185	Ring Finger Protein 185	Protein Coding	36	GC22P031160	5.06881	https://www.genecards.org/cgi-bin/carddisp.pl?gene=RNF185
SLC26A4	Solute Carrier Family 26 Member 4	Protein Coding	42	GC07P107660	5.06748	https://www.genecards.org/cgi-bin/carddisp.pl?gene=SLC26A4
PDZK1	PDZ Domain Containing 1	Protein Coding	40	GC01M145670	5.06636	https://www.genecards.org/cgi-bin/carddisp.pl?gene=PDZK1
PSMD1	Proteasome 26S Subunit, Non-ATPase 1	Protein Coding	38	GC02P231056	5.06157	https://www.genecards.org/cgi-bin/carddisp.pl?gene=PSMD1
MIR140	MicroRNA 140	RNA Gene	24	GC16P069934	5.05467	https://www.genecards.org/cgi-bin/carddisp.pl?gene=MIR140
TXN	Thioredoxin	Protein Coding	44	GC09M110243	5.05384	https://www.genecards.org/cgi-bin/carddisp.pl?gene=TXN
APC	APC Regulator Of WNT Signaling Pathway	Protein Coding	46	GC05P112707	5.05342	https://www.genecards.org/cgi-bin/carddisp.pl?gene=APC
MIRLET7D	MicroRNA Let-7d	RNA Gene	22	GC09P094178	5.05338	https://www.genecards.org/cgi-bin/carddisp.pl?gene=MIRLET7D
ENTPD1	Ectonucleoside Triphosphate Diphosphohydrolase 1	Protein Coding	46	GC10P095711	5.05189	https://www.genecards.org/cgi-bin/carddisp.pl?gene=ENTPD1
ACOX2	Acyl-CoA Oxidase 2	Protein Coding	41	GC03M058490	5.04881	https://www.genecards.org/cgi-bin/carddisp.pl?gene=ACOX2
SP140	SP140 Nuclear Body Protein	Protein Coding	37	GC02P230203	5.0418	https://www.genecards.org/cgi-bin/carddisp.pl?gene=SP140
MAPK8	Mitogen-Activated Protein Kinase 8	Protein Coding	47	GC10P048306	5.03983	https://www.genecards.org/cgi-bin/carddisp.pl?gene=MAPK8
CD40	CD40 Molecule	Protein Coding	46	GC20P046118	5.03966	https://www.genecards.org/cgi-bin/carddisp.pl?gene=CD40
MIR122	MicroRNA 122	RNA Gene	22	GC18P058451	5.03853	https://www.genecards.org/cgi-bin/carddisp.pl?gene=MIR122
BBS2	Bardet-Biedl Syndrome 2	Protein Coding	41	GC16M056467	5.03719	https://www.genecards.org/cgi-bin/carddisp.pl?gene=BBS2
KRT13	Keratin 13	Protein Coding	42	GC17M041500	5.03441	https://www.genecards.org/cgi-bin/carddisp.pl?gene=KRT13
PSMC3	Proteasome 26S Subunit, ATPase 3	Protein Coding	42	GC11M089365	5.03111	https://www.genecards.org/cgi-bin/carddisp.pl?gene=PSMC3
PSMC2	Proteasome 26S Subunit, ATPase 2	Protein Coding	39	GC07P103328	5.01825	https://www.genecards.org/cgi-bin/carddisp.pl?gene=PSMC2
TLR1	Toll Like Receptor 1	Protein Coding	45	GC04M038793	5.01128	https://www.genecards.org/cgi-bin/carddisp.pl?gene=TLR1
LARS1	Leucyl-TRNA Synthetase 1	Protein Coding	37	GC05M146114	5.00141	https://www.genecards.org/cgi-bin/carddisp.pl?gene=LARS1
PATJ	PATJ Crumbs Cell Polarity Complex Component	Protein Coding	30	GC01P061743	4.9994	https://www.genecards.org/cgi-bin/carddisp.pl?gene=PATJ
ATP8B1-AS1	ATP8B1 Antisense RNA 1	RNA Gene	13	GC18P057734	4.99803	https://www.genecards.org/cgi-bin/carddisp.pl?gene=ATP8B1-AS1
PSME2	Proteasome Activator Subunit 2	Protein Coding	39	GC14M024143	4.99364	https://www.genecards.org/cgi-bin/carddisp.pl?gene=PSME2
PSMA4	Proteasome 20S Subunit Alpha 4	Protein Coding	42	GC15P078540	4.99007	https://www.genecards.org/cgi-bin/carddisp.pl?gene=PSMA4
PSMA5	Proteasome 20S Subunit Alpha 5	Protein Coding	42	GC01M109399	4.99007	https://www.genecards.org/cgi-bin/carddisp.pl?gene=PSMA5
PSMD4	Proteasome 26S Subunit Ubiquitin Receptor, Non-ATPase 4	Protein Coding	42	GC01P151256	4.99007	https://www.genecards.org/cgi-bin/carddisp.pl?gene=PSMD4
PSMD12	Proteasome 26S Subunit, Non-ATPase 12	Protein Coding	41	GC17M067337	4.99007	https://www.genecards.org/cgi-bin/carddisp.pl?gene=PSMD12
PSMA6	Proteasome 20S Subunit Alpha 6	Protein Coding	44	GC14P035278	4.9742	https://www.genecards.org/cgi-bin/carddisp.pl?gene=PSMA6
PSMA7	Proteasome 20S Subunit Alpha 7	Protein Coding	44	GC20M062136	4.9742	https://www.genecards.org/cgi-bin/carddisp.pl?gene=PSMA7
PSMB5	Proteasome 20S Subunit Beta 5	Protein Coding	43	GC14M023016	4.9742	https://www.genecards.org/cgi-bin/carddisp.pl?gene=PSMB5
PSMD14	Proteasome 26S Subunit, Non-ATPase 14	Protein Coding	42	GC02P161308	4.9742	https://www.genecards.org/cgi-bin/carddisp.pl?gene=PSMD14
PSMD7	Proteasome 26S Subunit, Non-ATPase 7	Protein Coding	42	GC16P074296	4.9742	https://www.genecards.org/cgi-bin/carddisp.pl?gene=PSMD7
PSMA2	Proteasome 20S Subunit Alpha 2	Protein Coding	41	GC07M042916	4.9742	https://www.genecards.org/cgi-bin/carddisp.pl?gene=PSMA2
PSMD3	Proteasome 26S Subunit, Non-ATPase 3	Protein Coding	41	GC17P039980	4.9742	https://www.genecards.org/cgi-bin/carddisp.pl?gene=PSMD3
PSMB2	Proteasome 20S Subunit Beta 2	Protein Coding	40	GC01M035599	4.9742	https://www.genecards.org/cgi-bin/carddisp.pl?gene=PSMB2
PSMA8	Proteasome 20S Subunit Alpha 8	Protein Coding	36	GC18P026133	4.9742	https://www.genecards.org/cgi-bin/carddisp.pl?gene=PSMA8
IL12RB1	Interleukin 12 Receptor Subunit Beta 1	Protein Coding	42	GC19M018058	4.95142	https://www.genecards.org/cgi-bin/carddisp.pl?gene=IL12RB1
GPR35	G Protein-Coupled Receptor 35	Protein Coding	41	GC02P240605	4.94568	https://www.genecards.org/cgi-bin/carddisp.pl?gene=GPR35
PSMD2	Proteasome 26S Subunit Ubiquitin Receptor, Non-ATPase 2	Protein Coding	42	GC03P184298	4.93921	https://www.genecards.org/cgi-bin/carddisp.pl?gene=PSMD2
S100A1	S100 Calcium Binding Protein A1	Protein Coding	40	GC01P153627	4.93278	https://www.genecards.org/cgi-bin/carddisp.pl?gene=S100A1
AQP3	Aquaporin 3 (Gill Blood Group)	Protein Coding	44	GC09M033431	4.92722	https://www.genecards.org/cgi-bin/carddisp.pl?gene=AQP3
FIP1L1	Factor Interacting With PAPOLA And CPSF1	Protein Coding	39	GC04P053427	4.92528	https://www.genecards.org/cgi-bin/carddisp.pl?gene=FIP1L1
LNX1	Ligand Of Numb-Protein X 1	Protein Coding	41	GC04M053459	4.91801	https://www.genecards.org/cgi-bin/carddisp.pl?gene=LNX1
IL17F	Interleukin 17F	Protein Coding	41	GC06M066315	4.91166	https://www.genecards.org/cgi-bin/carddisp.pl?gene=IL17F
PRKACA	Protein Kinase CAMP-Activated Catalytic Subunit Alpha	Protein Coding	49	GC19M014497	4.90921	https://www.genecards.org/cgi-bin/carddisp.pl?gene=PRKACA
DNAJB11	DnaJ Heat Shock Protein Family (Hsp40) Member B11	Protein Coding	39	GC03P186567	4.90645	https://www.genecards.org/cgi-bin/carddisp.pl?gene=DNAJB11
APIP	APAF1 Interacting Protein	Protein Coding	37	GC11M034854	4.9032	https://www.genecards.org/cgi-bin/carddisp.pl?gene=APIP
ADCY10	Adenylate Cyclase 10	Protein Coding	43	GC01M167809	4.89877	https://www.genecards.org/cgi-bin/carddisp.pl?gene=ADCY10
PDZD3	PDZ Domain Containing 3	Protein Coding	34	GC11P120141	4.89799	https://www.genecards.org/cgi-bin/carddisp.pl?gene=PDZD3
LBP	Lipopolysaccharide Binding Protein	Protein Coding	42	GC20P038346	4.89468	https://www.genecards.org/cgi-bin/carddisp.pl?gene=LBP
CSK	C-Terminal Src Kinase	Protein Coding	45	GC15P074782	4.89338	https://www.genecards.org/cgi-bin/carddisp.pl?gene=CSK
HSPE1	Heat Shock Protein Family E (Hsp10) Member 1	Protein Coding	41	GC02P197501	4.89338	https://www.genecards.org/cgi-bin/carddisp.pl?gene=HSPE1
CAPN10	Calpain 10	Protein Coding	40	GC02P240586	4.89237	https://www.genecards.org/cgi-bin/carddisp.pl?gene=CAPN10
IL2RA	Interleukin 2 Receptor Subunit Alpha	Protein Coding	48	GC10M006010	4.87629	https://www.genecards.org/cgi-bin/carddisp.pl?gene=IL2RA
THY1	Thy-1 Cell Surface Antigen	Protein Coding	41	GC11M119417	4.86931	https://www.genecards.org/cgi-bin/carddisp.pl?gene=THY1
GUCA2A	Guanylate Cyclase Activator 2A	Protein Coding	36	GC01M042162	4.86169	https://www.genecards.org/cgi-bin/carddisp.pl?gene=GUCA2A
UTP4	UTP4 Small Subunit Processome Component	Protein Coding	31	GC16P069132	4.85912	https://www.genecards.org/cgi-bin/carddisp.pl?gene=UTP4
GJC1	Gap Junction Protein Gamma 1	Protein Coding	40	GC17M044949	4.84934	https://www.genecards.org/cgi-bin/carddisp.pl?gene=GJC1
GUSB	Glucuronidase Beta	Protein Coding	46	GC07M065960	4.8291	https://www.genecards.org/cgi-bin/carddisp.pl?gene=GUSB
SLC51B	Solute Carrier Family 51 Subunit Beta	Protein Coding	32	GC15P117531	4.82842	https://www.genecards.org/cgi-bin/carddisp.pl?gene=SLC51B
F2	Coagulation Factor II, Thrombin	Protein Coding	48	GC11P046720	4.82503	https://www.genecards.org/cgi-bin/carddisp.pl?gene=F2
ABCF2	ATP Binding Cassette Subfamily F Member 2	Protein Coding	38	GC07M151211	4.82487	https://www.genecards.org/cgi-bin/carddisp.pl?gene=ABCF2
DMBT1	Deleted In Malignant Brain Tumors 1	Protein Coding	40	GC10P122560	4.82317	https://www.genecards.org/cgi-bin/carddisp.pl?gene=DMBT1
ANXA6	Annexin A6	Protein Coding	40	GC05M151100	4.82209	https://www.genecards.org/cgi-bin/carddisp.pl?gene=ANXA6
MUC6	Mucin 6, Oligomeric Mucus/Gel-Forming	Protein Coding	38	GC11M001012	4.81211	https://www.genecards.org/cgi-bin/carddisp.pl?gene=MUC6
TNFSF15	TNF Superfamily Member 15	Protein Coding	42	GC09M114784	4.81093	https://www.genecards.org/cgi-bin/carddisp.pl?gene=TNFSF15
ACTB	Actin Beta	Protein Coding	47	GC07M005527	4.81006	https://www.genecards.org/cgi-bin/carddisp.pl?gene=ACTB
AMBP	Alpha-1-Microglobulin/Bikunin Precursor	Protein Coding	42	GC09M114060	4.80843	https://www.genecards.org/cgi-bin/carddisp.pl?gene=AMBP
FBN1	Fibrillin 1	Protein Coding	45	GC15M048408	4.79608	https://www.genecards.org/cgi-bin/carddisp.pl?gene=FBN1
KIAA0319L	KIAA0319 Like	Protein Coding	37	GC01M035433	4.78778	https://www.genecards.org/cgi-bin/carddisp.pl?gene=KIAA0319L
EVC	EvC Ciliary Complex Subunit 1	Protein Coding	37	GC04P005712	4.77394	https://www.genecards.org/cgi-bin/carddisp.pl?gene=EVC
KCNJ11	Potassium Inwardly Rectifying Channel Subfamily J Member 11	Protein Coding	46	GC11M017592	4.76561	https://www.genecards.org/cgi-bin/carddisp.pl?gene=KCNJ11
NOTCH1	Notch Receptor 1	Protein Coding	49	GC09M137524	4.76293	https://www.genecards.org/cgi-bin/carddisp.pl?gene=NOTCH1
CD8A	CD8a Molecule	Protein Coding	44	GC02M086784	4.7556	https://www.genecards.org/cgi-bin/carddisp.pl?gene=CD8A
PI3	Peptidase Inhibitor 3	Protein Coding	38	GC20P045174	4.75551	https://www.genecards.org/cgi-bin/carddisp.pl?gene=PI3
LPL	Lipoprotein Lipase	Protein Coding	48	GC08P019901	4.7536	https://www.genecards.org/cgi-bin/carddisp.pl?gene=LPL
HLA-DQB1	Major Histocompatibility Complex, Class II, DQ Beta 1	Protein Coding	42	GC06M066016	4.74221	https://www.genecards.org/cgi-bin/carddisp.pl?gene=HLA-DQB1
MIP	Major Intrinsic Protein Of Lens Fiber	Protein Coding	40	GC12M056449	4.73059	https://www.genecards.org/cgi-bin/carddisp.pl?gene=MIP
SLC26A8	Solute Carrier Family 26 Member 8	Protein Coding	41	GC06M066111	4.72985	https://www.genecards.org/cgi-bin/carddisp.pl?gene=SLC26A8
LEP	Leptin	Protein Coding	45	GC07P128241	4.72098	https://www.genecards.org/cgi-bin/carddisp.pl?gene=LEP
IL9R	Interleukin 9 Receptor	Protein Coding	35	GC0XP155997	4.72025	https://www.genecards.org/cgi-bin/carddisp.pl?gene=IL9R
CA4	Carbonic Anhydrase 4	Protein Coding	45	GC17P060149	4.7123	https://www.genecards.org/cgi-bin/carddisp.pl?gene=CA4
HLA-DQA1	Major Histocompatibility Complex, Class II, DQ Alpha 1	Protein Coding	42	GC06P083727	4.70958	https://www.genecards.org/cgi-bin/carddisp.pl?gene=HLA-DQA1
FGFR1	Fibroblast Growth Factor Receptor 1	Protein Coding	52	GC08M038400	4.70574	https://www.genecards.org/cgi-bin/carddisp.pl?gene=FGFR1
FURIN	Furin, Paired Basic Amino Acid Cleaving Enzyme	Protein Coding	44	GC15P090868	4.70345	https://www.genecards.org/cgi-bin/carddisp.pl?gene=FURIN
BBS5	Bardet-Biedl Syndrome 5	Protein Coding	38	GC02P169480	4.69638	https://www.genecards.org/cgi-bin/carddisp.pl?gene=BBS5
RCBTB1	RCC1 And BTB Domain Containing Protein 1	Protein Coding	39	GC13M049531	4.69285	https://www.genecards.org/cgi-bin/carddisp.pl?gene=RCBTB1
UBE2J1	Ubiquitin Conjugating Enzyme E2 J1	Protein Coding	40	GC06M089326	4.69238	https://www.genecards.org/cgi-bin/carddisp.pl?gene=UBE2J1
CLCA2	Chloride Channel Accessory 2	Protein Coding	40	GC01P086424	4.68759	https://www.genecards.org/cgi-bin/carddisp.pl?gene=CLCA2
FGF10	Fibroblast Growth Factor 10	Protein Coding	45	GC05M044340	4.67432	https://www.genecards.org/cgi-bin/carddisp.pl?gene=FGF10
RAB5A	RAB5A, Member RAS Oncogene Family	Protein Coding	43	GC03P019948	4.67007	https://www.genecards.org/cgi-bin/carddisp.pl?gene=RAB5A
PMS2	PMS1 Homolog 2, Mismatch Repair System Component	Protein Coding	46	GC07M005973	4.66897	https://www.genecards.org/cgi-bin/carddisp.pl?gene=PMS2
CTLA4	Cytotoxic T-Lymphocyte Associated Protein 4	Protein Coding	44	GC02P203854	4.66698	https://www.genecards.org/cgi-bin/carddisp.pl?gene=CTLA4
DEFB103B	Defensin Beta 103B	Protein Coding	28	GC08M007430	4.66304	https://www.genecards.org/cgi-bin/carddisp.pl?gene=DEFB103B
TBX4	T-Box Transcription Factor 4	Protein Coding	41	GC17P061451	4.65631	https://www.genecards.org/cgi-bin/carddisp.pl?gene=TBX4
SLC41A1	Solute Carrier Family 41 Member 1	Protein Coding	40	GC01M205789	4.64538	https://www.genecards.org/cgi-bin/carddisp.pl?gene=SLC41A1
FAN1	FANCD2 And FANCI Associated Nuclease 1	Protein Coding	36	GC15P042139	4.64488	https://www.genecards.org/cgi-bin/carddisp.pl?gene=FAN1
CLPS	Colipase	Protein Coding	39	GC06M066109	4.63174	https://www.genecards.org/cgi-bin/carddisp.pl?gene=CLPS
NPM1	Nucleophosmin 1	Protein Coding	48	GC05P171387	4.62112	https://www.genecards.org/cgi-bin/carddisp.pl?gene=NPM1
TMEM218	Transmembrane Protein 218	Protein Coding	31	GC11M125094	4.61852	https://www.genecards.org/cgi-bin/carddisp.pl?gene=TMEM218
ATP4A	ATPase H+/K+ Transporting Subunit Alpha	Protein Coding	40	GC19M066540	4.61827	https://www.genecards.org/cgi-bin/carddisp.pl?gene=ATP4A
MIR34C	MicroRNA 34c	RNA Gene	22	GC11P111716	4.61741	https://www.genecards.org/cgi-bin/carddisp.pl?gene=MIR34C
CYP1A2	Cytochrome P450 Family 1 Subfamily A Member 2	Protein Coding	45	GC15P074748	4.61487	https://www.genecards.org/cgi-bin/carddisp.pl?gene=CYP1A2
DCN	Decorin	Protein Coding	45	GC12M091140	4.61158	https://www.genecards.org/cgi-bin/carddisp.pl?gene=DCN
PIBF1	Progesterone Immunomodulatory Binding Factor 1	Protein Coding	40	GC13P072782	4.60939	https://www.genecards.org/cgi-bin/carddisp.pl?gene=PIBF1
CEP83	Centrosomal Protein 83	Protein Coding	35	GC12M094265	4.60119	https://www.genecards.org/cgi-bin/carddisp.pl?gene=CEP83
GBE1	1,4-Alpha-Glucan Branching Enzyme 1	Protein Coding	42	GC03M081489	4.59588	https://www.genecards.org/cgi-bin/carddisp.pl?gene=GBE1
CTC1	CST Telomere Replication Complex Component 1	Protein Coding	34	GC17M010450	4.59535	https://www.genecards.org/cgi-bin/carddisp.pl?gene=CTC1
NR3C2	Nuclear Receptor Subfamily 3 Group C Member 2	Protein Coding	45	GC04M148078	4.59504	https://www.genecards.org/cgi-bin/carddisp.pl?gene=NR3C2
UNC45A	Unc-45 Myosin Chaperone A	Protein Coding	37	GC15P118201	4.59135	https://www.genecards.org/cgi-bin/carddisp.pl?gene=UNC45A
IFT52	Intraflagellar Transport 52	Protein Coding	34	GC20P043590	4.58252	https://www.genecards.org/cgi-bin/carddisp.pl?gene=IFT52
ZFYVE19	Zinc Finger FYVE-Type Containing 19	Protein Coding	34	GC15P042710	4.57963	https://www.genecards.org/cgi-bin/carddisp.pl?gene=ZFYVE19
TTN-AS1	TTN Antisense RNA 1	RNA Gene	17	GC02P178521	4.57911	https://www.genecards.org/cgi-bin/carddisp.pl?gene=TTN-AS1
NLRC4	NLR Family CARD Domain Containing 4	Protein Coding	42	GC02M032224	4.5785	https://www.genecards.org/cgi-bin/carddisp.pl?gene=NLRC4
MTTP	Microsomal Triglyceride Transfer Protein	Protein Coding	42	GC04P099563	4.5774	https://www.genecards.org/cgi-bin/carddisp.pl?gene=MTTP
IFT27	Intraflagellar Transport 27	Protein Coding	36	GC22M057351	4.57686	https://www.genecards.org/cgi-bin/carddisp.pl?gene=IFT27
BSND	Barttin CLCNK Type Accessory Subunit Beta	Protein Coding	40	GC01P054998	4.57164	https://www.genecards.org/cgi-bin/carddisp.pl?gene=BSND
GJB1	Gap Junction Protein Beta 1	Protein Coding	45	GC0XP071212	4.56515	https://www.genecards.org/cgi-bin/carddisp.pl?gene=GJB1
TAP1	Transporter 1, ATP Binding Cassette Subfamily B Member	Protein Coding	45	GC06M066023	4.56515	https://www.genecards.org/cgi-bin/carddisp.pl?gene=TAP1
TAS2R38	Taste 2 Receptor Member 38	Protein Coding	36	GC07M141972	4.56515	https://www.genecards.org/cgi-bin/carddisp.pl?gene=TAS2R38
NKX2-5	NK2 Homeobox 5	Protein Coding	43	GC05M173232	4.54347	https://www.genecards.org/cgi-bin/carddisp.pl?gene=NKX2-5
BPIFB1	BPI Fold Containing Family B Member 1	Protein Coding	33	GC20P033273	4.5216	https://www.genecards.org/cgi-bin/carddisp.pl?gene=BPIFB1
LMNA	Lamin A/C	Protein Coding	48	GC01P156082	4.51832	https://www.genecards.org/cgi-bin/carddisp.pl?gene=LMNA
CLCNKB	Chloride Voltage-Gated Channel Kb	Protein Coding	42	GC01P016045	4.49197	https://www.genecards.org/cgi-bin/carddisp.pl?gene=CLCNKB
MYRF	Myelin Regulatory Factor	Protein Coding	35	GC11P061753	4.49184	https://www.genecards.org/cgi-bin/carddisp.pl?gene=MYRF
MDM2	MDM2 Proto-Oncogene	Protein Coding	51	GC12P068808	4.48999	https://www.genecards.org/cgi-bin/carddisp.pl?gene=MDM2
SHH	Sonic Hedgehog Signaling Molecule	Protein Coding	48	GC07M155799	4.47929	https://www.genecards.org/cgi-bin/carddisp.pl?gene=SHH
PMM2	Phosphomannomutase 2	Protein Coding	45	GC16P008788	4.47555	https://www.genecards.org/cgi-bin/carddisp.pl?gene=PMM2
PYGL	Glycogen Phosphorylase L	Protein Coding	45	GC14M050857	4.45706	https://www.genecards.org/cgi-bin/carddisp.pl?gene=PYGL
CLCN4	Chloride Voltage-Gated Channel 4	Protein Coding	41	GC0XP010156	4.45269	https://www.genecards.org/cgi-bin/carddisp.pl?gene=CLCN4
STAT5B	Signal Transducer And Activator Of Transcription 5B	Protein Coding	47	GC17M042199	4.45263	https://www.genecards.org/cgi-bin/carddisp.pl?gene=STAT5B
IFNA1	Interferon Alpha 1	Protein Coding	38	GC09P021593	4.42619	https://www.genecards.org/cgi-bin/carddisp.pl?gene=IFNA1
TMEM199	Transmembrane Protein 199	Protein Coding	34	GC17P054885	4.42524	https://www.genecards.org/cgi-bin/carddisp.pl?gene=TMEM199
JPH2	Junctophilin 2	Protein Coding	40	GC20M044111	4.42275	https://www.genecards.org/cgi-bin/carddisp.pl?gene=JPH2
BBS12	Bardet-Biedl Syndrome 12	Protein Coding	34	GC04P122702	4.40594	https://www.genecards.org/cgi-bin/carddisp.pl?gene=BBS12
THPO	Thrombopoietin	Protein Coding	42	GC03M184371	4.39925	https://www.genecards.org/cgi-bin/carddisp.pl?gene=THPO
MST1	Macrophage Stimulating 1	Protein Coding	45	GC03M049683	4.39408	https://www.genecards.org/cgi-bin/carddisp.pl?gene=MST1
CELA3B	Chymotrypsin Like Elastase 3B	Protein Coding	38	GC01P021977	4.392	https://www.genecards.org/cgi-bin/carddisp.pl?gene=CELA3B
KATNIP	Katanin Interacting Protein	Protein Coding	26	GC16P027997	4.36879	https://www.genecards.org/cgi-bin/carddisp.pl?gene=KATNIP
KCNK3	Potassium Two Pore Domain Channel Subfamily K Member 3	Protein Coding	48	GC02P026692	4.35913	https://www.genecards.org/cgi-bin/carddisp.pl?gene=KCNK3
RBSN	Rabenosyn, RAB Effector	Protein Coding	36	GC03M015070	4.35825	https://www.genecards.org/cgi-bin/carddisp.pl?gene=RBSN
DEFB103A	Defensin Beta 103A	Protein Coding	26	GC08P007881	4.35283	https://www.genecards.org/cgi-bin/carddisp.pl?gene=DEFB103A
ADGRG2	Adhesion G Protein-Coupled Receptor G2	Protein Coding	34	GC0XM018989	4.35213	https://www.genecards.org/cgi-bin/carddisp.pl?gene=ADGRG2
MTOR	Mechanistic Target Of Rapamycin Kinase	Protein Coding	51	GC01M011106	4.34771	https://www.genecards.org/cgi-bin/carddisp.pl?gene=MTOR
TF	Transferrin	Protein Coding	48	GC03P134296	4.34342	https://www.genecards.org/cgi-bin/carddisp.pl?gene=TF
RYR1	Ryanodine Receptor 1	Protein Coding	45	GC19P066612	4.30218	https://www.genecards.org/cgi-bin/carddisp.pl?gene=RYR1
MIR338	MicroRNA 338	RNA Gene	18	GC17M081126	4.29623	https://www.genecards.org/cgi-bin/carddisp.pl?gene=MIR338
KIAA0753	KIAA0753	Protein Coding	33	GC17M006578	4.28478	https://www.genecards.org/cgi-bin/carddisp.pl?gene=KIAA0753
DES	Desmin	Protein Coding	45	GC02P219418	4.27493	https://www.genecards.org/cgi-bin/carddisp.pl?gene=DES
FARSB	Phenylalanyl-TRNA Synthetase Subunit Beta	Protein Coding	42	GC02M222570	4.26766	https://www.genecards.org/cgi-bin/carddisp.pl?gene=FARSB
PHKA2	Phosphorylase Kinase Regulatory Subunit Alpha 2	Protein Coding	44	GC0XM018892	4.25879	https://www.genecards.org/cgi-bin/carddisp.pl?gene=PHKA2
MYH6	Myosin Heavy Chain 6	Protein Coding	45	GC14M023381	4.24522	https://www.genecards.org/cgi-bin/carddisp.pl?gene=MYH6
NBEAL2	Neurobeachin Like 2	Protein Coding	41	GC03P046979	4.24085	https://www.genecards.org/cgi-bin/carddisp.pl?gene=NBEAL2
MIR204	MicroRNA 204	RNA Gene	24	GC09M070809	4.22705	https://www.genecards.org/cgi-bin/carddisp.pl?gene=MIR204
MTMR10	Myotubularin Related Protein 10	Protein Coding	34	GC15M034071	4.22597	https://www.genecards.org/cgi-bin/carddisp.pl?gene=MTMR10
SOX17	SRY-Box Transcription Factor 17	Protein Coding	41	GC08P054457	4.20268	https://www.genecards.org/cgi-bin/carddisp.pl?gene=SOX17
ATM	ATM Serine/Threonine Kinase	Protein Coding	50	GC11P108222	4.18761	https://www.genecards.org/cgi-bin/carddisp.pl?gene=ATM
SLC37A4	Solute Carrier Family 37 Member 4	Protein Coding	42	GC11M119024	4.18088	https://www.genecards.org/cgi-bin/carddisp.pl?gene=SLC37A4
ERLEC1	Endoplasmic Reticulum Lectin 1	Protein Coding	35	GC02P053786	4.17882	https://www.genecards.org/cgi-bin/carddisp.pl?gene=ERLEC1
MT-ATP6	Mitochondrially Encoded ATP Synthase Membrane Subunit 6	Protein Coding	33	GCMTP008531	4.17376	https://www.genecards.org/cgi-bin/carddisp.pl?gene=MT-ATP6
ATP6AP1	ATPase H+ Transporting Accessory Protein 1	Protein Coding	42	GC0XP154428	4.17189	https://www.genecards.org/cgi-bin/carddisp.pl?gene=ATP6AP1
CDH2	Cadherin 2	Protein Coding	50	GC18M027950	4.17029	https://www.genecards.org/cgi-bin/carddisp.pl?gene=CDH2
TGFA	Transforming Growth Factor Alpha	Protein Coding	44	GC02M070447	4.16239	https://www.genecards.org/cgi-bin/carddisp.pl?gene=TGFA
SKIL	SKI Like Proto-Oncogene	Protein Coding	41	GC03P170357	4.15529	https://www.genecards.org/cgi-bin/carddisp.pl?gene=SKIL
TCF4	Transcription Factor 4	Protein Coding	45	GC18M055222	4.13805	https://www.genecards.org/cgi-bin/carddisp.pl?gene=TCF4
TALDO1	Transaldolase 1	Protein Coding	45	GC11P001784	4.13426	https://www.genecards.org/cgi-bin/carddisp.pl?gene=TALDO1
LOC107548112	REN Promoter And Enhancer Region	Biological Region	3	GC01P204162	4.1302	https://www.genecards.org/cgi-bin/carddisp.pl?gene=LOC107548112
EPX	Eosinophil Peroxidase	Protein Coding	43	GC17P058192	4.1274	https://www.genecards.org/cgi-bin/carddisp.pl?gene=EPX
CYP1A1	Cytochrome P450 Family 1 Subfamily A Member 1	Protein Coding	46	GC15M074719	4.10552	https://www.genecards.org/cgi-bin/carddisp.pl?gene=CYP1A1
PIK3CA	Phosphatidylinositol-4,5-Bisphosphate 3-Kinase Catalytic Subunit Alpha	Protein Coding	50	GC03P179148	4.09492	https://www.genecards.org/cgi-bin/carddisp.pl?gene=PIK3CA
ARMC9	Armadillo Repeat Containing 9	Protein Coding	37	GC02P231198	4.09356	https://www.genecards.org/cgi-bin/carddisp.pl?gene=ARMC9
ASL	Argininosuccinate Lyase	Protein Coding	44	GC07P066075	4.06351	https://www.genecards.org/cgi-bin/carddisp.pl?gene=ASL
ARL6	ADP Ribosylation Factor Like GTPase 6	Protein Coding	41	GC03P097764	4.04806	https://www.genecards.org/cgi-bin/carddisp.pl?gene=ARL6
PTPRO	Protein Tyrosine Phosphatase Receptor Type O	Protein Coding	45	GC12P021415	4.04612	https://www.genecards.org/cgi-bin/carddisp.pl?gene=PTPRO
TNNT2	Troponin T2, Cardiac Type	Protein Coding	46	GC01M201359	4.04442	https://www.genecards.org/cgi-bin/carddisp.pl?gene=TNNT2
DLL4	Delta Like Canonical Notch Ligand 4	Protein Coding	44	GC15P040929	4.04135	https://www.genecards.org/cgi-bin/carddisp.pl?gene=DLL4
SEMA4D	Semaphorin 4D	Protein Coding	45	GC09M089360	4.0329	https://www.genecards.org/cgi-bin/carddisp.pl?gene=SEMA4D
SPIB	Spi-B Transcription Factor	Protein Coding	38	GC19P050418	4.0329	https://www.genecards.org/cgi-bin/carddisp.pl?gene=SPIB
POU2AF1	POU Class 2 Homeobox Associating Factor 1	Protein Coding	37	GC11M111352	4.0329	https://www.genecards.org/cgi-bin/carddisp.pl?gene=POU2AF1
MMEL1	Membrane Metalloendopeptidase Like 1	Protein Coding	36	GC01M002590	4.0329	https://www.genecards.org/cgi-bin/carddisp.pl?gene=MMEL1
MIR142	MicroRNA 142	RNA Gene	21	GC17M058331	4.02627	https://www.genecards.org/cgi-bin/carddisp.pl?gene=MIR142
ACADVL	Acyl-CoA Dehydrogenase Very Long Chain	Protein Coding	44	GC17P007219	4.02145	https://www.genecards.org/cgi-bin/carddisp.pl?gene=ACADVL
SOD2	Superoxide Dismutase 2	Protein Coding	48	GC06M159669	4.00251	https://www.genecards.org/cgi-bin/carddisp.pl?gene=SOD2
MIR214	MicroRNA 214	RNA Gene	22	GC01M172234	3.99374	https://www.genecards.org/cgi-bin/carddisp.pl?gene=MIR214
ATP13A3	ATPase 13A3	Protein Coding	38	GC03M194402	3.99357	https://www.genecards.org/cgi-bin/carddisp.pl?gene=ATP13A3
SOX9	SRY-Box Transcription Factor 9	Protein Coding	44	GC17P072121	3.98472	https://www.genecards.org/cgi-bin/carddisp.pl?gene=SOX9
TTC8	Tetratricopeptide Repeat Domain 8	Protein Coding	39	GC14P090174	3.98203	https://www.genecards.org/cgi-bin/carddisp.pl?gene=TTC8
MIR200B	MicroRNA 200b	RNA Gene	21	GC01P001167	3.97993	https://www.genecards.org/cgi-bin/carddisp.pl?gene=MIR200B
TRB	T Cell Receptor Beta Locus	Protein Coding	19	GC07P148690	3.97195	https://www.genecards.org/cgi-bin/carddisp.pl?gene=TRB
PTX3	Pentraxin 3	Protein Coding	41	GC03P157436	3.96735	https://www.genecards.org/cgi-bin/carddisp.pl?gene=PTX3
BBIP1	BBSome Interacting Protein 1	Protein Coding	31	GC10M110898	3.96639	https://www.genecards.org/cgi-bin/carddisp.pl?gene=BBIP1
TOGARAM1	TOG Array Regulator Of Axonemal Microtubules 1	Protein Coding	25	GC14P044963	3.96479	https://www.genecards.org/cgi-bin/carddisp.pl?gene=TOGARAM1
GAPDH	Glyceraldehyde-3-Phosphate Dehydrogenase	Protein Coding	47	GC12P021056	3.96149	https://www.genecards.org/cgi-bin/carddisp.pl?gene=GAPDH
TUBB4B	Tubulin Beta 4B Class IVb	Protein Coding	42	GC09P137241	3.95934	https://www.genecards.org/cgi-bin/carddisp.pl?gene=TUBB4B
TUBB2A	Tubulin Beta 2A Class IIa	Protein Coding	44	GC06M003153	3.93466	https://www.genecards.org/cgi-bin/carddisp.pl?gene=TUBB2A
ADIPOQ	Adiponectin, C1Q And Collagen Domain Containing	Protein Coding	44	GC03P186842	3.93126	https://www.genecards.org/cgi-bin/carddisp.pl?gene=ADIPOQ
DIPK1A	Divergent Protein Kinase Domain 1A	Protein Coding	25	GC01M092833	3.91922	https://www.genecards.org/cgi-bin/carddisp.pl?gene=DIPK1A
LOC102723566	Uncharacterized LOC102723566	RNA Gene	12	GC09P127816	3.91922	https://www.genecards.org/cgi-bin/carddisp.pl?gene=LOC102723566
CLDN1	Claudin 1	Protein Coding	44	GC03M190305	3.91027	https://www.genecards.org/cgi-bin/carddisp.pl?gene=CLDN1
TGFBR2	Transforming Growth Factor Beta Receptor 2	Protein Coding	49	GC03P030623	3.90787	https://www.genecards.org/cgi-bin/carddisp.pl?gene=TGFBR2
F3	Coagulation Factor III, Tissue Factor	Protein Coding	44	GC01M094590	3.90599	https://www.genecards.org/cgi-bin/carddisp.pl?gene=F3
BLOC1S6	Biogenesis Of Lysosomal Organelles Complex 1 Subunit 6	Protein Coding	38	GC15P045588	3.89474	https://www.genecards.org/cgi-bin/carddisp.pl?gene=BLOC1S6
AFP	Alpha Fetoprotein	Protein Coding	45	GC04P073431	3.89336	https://www.genecards.org/cgi-bin/carddisp.pl?gene=AFP
COL2A1	Collagen Type II Alpha 1 Chain	Protein Coding	46	GC12M047972	3.88657	https://www.genecards.org/cgi-bin/carddisp.pl?gene=COL2A1
SFTA3	Surfactant Associated 3	RNA Gene	30	GC14M036474	3.88481	https://www.genecards.org/cgi-bin/carddisp.pl?gene=SFTA3
KL	Klotho	Protein Coding	45	GC13P033016	3.87771	https://www.genecards.org/cgi-bin/carddisp.pl?gene=KL
TERF1	Telomeric Repeat Binding Factor 1	Protein Coding	40	GC08P073003	3.8675	https://www.genecards.org/cgi-bin/carddisp.pl?gene=TERF1
TRIM59-IFT80	TRIM59-IFT80 Protein	RNA Gene	9	GC03M160229	3.85878	https://www.genecards.org/cgi-bin/carddisp.pl?gene=TRIM59-IFT80
ARHGAP31	Rho GTPase Activating Protein 31	Protein Coding	40	GC03P119294	3.85599	https://www.genecards.org/cgi-bin/carddisp.pl?gene=ARHGAP31
FLNC	Filamin C	Protein Coding	44	GC07P128830	3.84989	https://www.genecards.org/cgi-bin/carddisp.pl?gene=FLNC
LOC111674467	CFTR Intron 20 Enhancer	Biological Region	2	GC07P117642	3.84926	https://www.genecards.org/cgi-bin/carddisp.pl?gene=LOC111674467
SOD3	Superoxide Dismutase 3	Protein Coding	41	GC04P024798	3.84676	https://www.genecards.org/cgi-bin/carddisp.pl?gene=SOD3
PRG2	Proteoglycan 2, Pro Eosinophil Major Basic Protein	Protein Coding	39	GC11M057386	3.84408	https://www.genecards.org/cgi-bin/carddisp.pl?gene=PRG2
IFNL3	Interferon Lambda 3	Protein Coding	33	GC19M039243	3.83755	https://www.genecards.org/cgi-bin/carddisp.pl?gene=IFNL3
ALG9	ALG9 Alpha-1,2-Mannosyltransferase	Protein Coding	40	GC11M112437	3.83476	https://www.genecards.org/cgi-bin/carddisp.pl?gene=ALG9
MED12	Mediator Complex Subunit 12	Protein Coding	43	GC0XP071118	3.81964	https://www.genecards.org/cgi-bin/carddisp.pl?gene=MED12
MPIG6B	Megakaryocyte And Platelet Inhibitory Receptor G6b	Protein Coding	30	GC06P085586	3.81207	https://www.genecards.org/cgi-bin/carddisp.pl?gene=MPIG6B
RGCC	Regulator Of Cell Cycle	Protein Coding	34	GC13P041457	3.81181	https://www.genecards.org/cgi-bin/carddisp.pl?gene=RGCC
CD40LG	CD40 Ligand	Protein Coding	46	GC0XP136649	3.81056	https://www.genecards.org/cgi-bin/carddisp.pl?gene=CD40LG
LAMP2	Lysosomal Associated Membrane Protein 2	Protein Coding	42	GC0XM120426	3.80792	https://www.genecards.org/cgi-bin/carddisp.pl?gene=LAMP2
MIR708	MicroRNA 708	RNA Gene	19	GC11M079402	3.7853	https://www.genecards.org/cgi-bin/carddisp.pl?gene=MIR708
IL13RA2	Interleukin 13 Receptor Subunit Alpha 2	Protein Coding	38	GC0XM115003	3.78103	https://www.genecards.org/cgi-bin/carddisp.pl?gene=IL13RA2
DPM1	Dolichyl-Phosphate Mannosyltransferase Subunit 1, Catalytic	Protein Coding	42	GC20M050934	3.77892	https://www.genecards.org/cgi-bin/carddisp.pl?gene=DPM1
NUP107	Nucleoporin 107	Protein Coding	42	GC12P068686	3.75888	https://www.genecards.org/cgi-bin/carddisp.pl?gene=NUP107
AKR1D1	Aldo-Keto Reductase Family 1 Member D1	Protein Coding	44	GC07P138005	3.75538	https://www.genecards.org/cgi-bin/carddisp.pl?gene=AKR1D1
TTC37	Tetratricopeptide Repeat Domain 37	Protein Coding	38	GC05M095463	3.7441	https://www.genecards.org/cgi-bin/carddisp.pl?gene=TTC37
TUBB	Tubulin Beta Class I	Protein Coding	48	GC06P083675	3.70619	https://www.genecards.org/cgi-bin/carddisp.pl?gene=TUBB
ANTXR1	ANTXR Cell Adhesion Molecule 1	Protein Coding	44	GC02P068977	3.70091	https://www.genecards.org/cgi-bin/carddisp.pl?gene=ANTXR1
ARFGEF1	ADP Ribosylation Factor Guanine Nucleotide Exchange Factor 1	Protein Coding	37	GC08M067173	3.69387	https://www.genecards.org/cgi-bin/carddisp.pl?gene=ARFGEF1
BLOC1S3	Biogenesis Of Lysosomal Organelles Complex 1 Subunit 3	Protein Coding	36	GC19P045178	3.68422	https://www.genecards.org/cgi-bin/carddisp.pl?gene=BLOC1S3
KRT8	Keratin 8	Protein Coding	45	GC12M052897	3.68395	https://www.genecards.org/cgi-bin/carddisp.pl?gene=KRT8
RMND1	Required For Meiotic Nuclear Division 1 Homolog	Protein Coding	36	GC06M151404	3.6834	https://www.genecards.org/cgi-bin/carddisp.pl?gene=RMND1
DYNC2LI1	Dynein Cytoplasmic 2 Light Intermediate Chain 1	Protein Coding	38	GC02P043787	3.68197	https://www.genecards.org/cgi-bin/carddisp.pl?gene=DYNC2LI1
APOE	Apolipoprotein E	Protein Coding	48	GC19P066879	3.67511	https://www.genecards.org/cgi-bin/carddisp.pl?gene=APOE
SPTAN1	Spectrin Alpha, Non-Erythrocytic 1	Protein Coding	46	GC09P128552	3.65916	https://www.genecards.org/cgi-bin/carddisp.pl?gene=SPTAN1
VCL	Vinculin	Protein Coding	45	GC10P073995	3.65646	https://www.genecards.org/cgi-bin/carddisp.pl?gene=VCL
DGUOK	Deoxyguanosine Kinase	Protein Coding	42	GC02P073926	3.64426	https://www.genecards.org/cgi-bin/carddisp.pl?gene=DGUOK
NFKB1	Nuclear Factor Kappa B Subunit 1	Protein Coding	49	GC04P102501	3.64236	https://www.genecards.org/cgi-bin/carddisp.pl?gene=NFKB1
TUBB6	Tubulin Beta 6 Class V	Protein Coding	40	GC18P012307	3.62973	https://www.genecards.org/cgi-bin/carddisp.pl?gene=TUBB6
WT1	WT1 Transcription Factor	Protein Coding	47	GC11M032365	3.62362	https://www.genecards.org/cgi-bin/carddisp.pl?gene=WT1
DOCK6	Dedicator Of Cytokinesis 6	Protein Coding	39	GC19M011199	3.6233	https://www.genecards.org/cgi-bin/carddisp.pl?gene=DOCK6
NPHS1	NPHS1 Adhesion Molecule, Nephrin	Protein Coding	44	GC19M035825	3.60209	https://www.genecards.org/cgi-bin/carddisp.pl?gene=NPHS1
KIF3B	Kinesin Family Member 3B	Protein Coding	38	GC20P032277	3.59138	https://www.genecards.org/cgi-bin/carddisp.pl?gene=KIF3B
CADM1	Cell Adhesion Molecule 1	Protein Coding	42	GC11M115169	3.57826	https://www.genecards.org/cgi-bin/carddisp.pl?gene=CADM1
AP3D1	Adaptor Related Protein Complex 3 Subunit Delta 1	Protein Coding	39	GC19M005347	3.57691	https://www.genecards.org/cgi-bin/carddisp.pl?gene=AP3D1
SIGLEC5	Sialic Acid Binding Ig Like Lectin 5	Protein Coding	38	GC19M066230	3.57501	https://www.genecards.org/cgi-bin/carddisp.pl?gene=SIGLEC5
PLEC	Plectin	Protein Coding	42	GC08M144188	3.57141	https://www.genecards.org/cgi-bin/carddisp.pl?gene=PLEC
TIMP2	TIMP Metallopeptidase Inhibitor 2	Protein Coding	41	GC17M078852	3.57078	https://www.genecards.org/cgi-bin/carddisp.pl?gene=TIMP2
ADSS1	Adenylosuccinate Synthase 1	Protein Coding	34	GC14P109736	3.56509	https://www.genecards.org/cgi-bin/carddisp.pl?gene=ADSS1
HNFJ3	Hyperuricemic Nephropathy, Familial Juvenile, 3	Genetic Locus	1	GC02U902459	3.56509	https://www.genecards.org/cgi-bin/carddisp.pl?gene=HNFJ3
PDE6D	Phosphodiesterase 6D	Protein Coding	44	GC02M231732	3.56509	https://www.genecards.org/cgi-bin/carddisp.pl?gene=PDE6D
GSTT1	Glutathione S-Transferase Theta 1	Protein Coding	33	GC22Mi00270	3.56272	https://www.genecards.org/cgi-bin/carddisp.pl?gene=GSTT1
SELP	Selectin P	Protein Coding	44	GC01M169558	3.55089	https://www.genecards.org/cgi-bin/carddisp.pl?gene=SELP
ADK	Adenosine Kinase	Protein Coding	49	GC10P074155	3.5424	https://www.genecards.org/cgi-bin/carddisp.pl?gene=ADK
LBR	Lamin B Receptor	Protein Coding	45	GC01M225401	3.53402	https://www.genecards.org/cgi-bin/carddisp.pl?gene=LBR
ABCG5	ATP Binding Cassette Subfamily G Member 5	Protein Coding	44	GC02M043806	3.51958	https://www.genecards.org/cgi-bin/carddisp.pl?gene=ABCG5
PTPN22	Protein Tyrosine Phosphatase Non-Receptor Type 22	Protein Coding	47	GC01M113813	3.5133	https://www.genecards.org/cgi-bin/carddisp.pl?gene=PTPN22
CMA1	Chymase 1	Protein Coding	42	GC14M024506	3.51121	https://www.genecards.org/cgi-bin/carddisp.pl?gene=CMA1
RINT1	RAD50 Interactor 1	Protein Coding	37	GC07P105532	3.50963	https://www.genecards.org/cgi-bin/carddisp.pl?gene=RINT1
ACTN2	Actinin Alpha 2	Protein Coding	45	GC01P236686	3.49863	https://www.genecards.org/cgi-bin/carddisp.pl?gene=ACTN2
CCL7	C-C Motif Chemokine Ligand 7	Protein Coding	41	GC17P034270	3.49041	https://www.genecards.org/cgi-bin/carddisp.pl?gene=CCL7
AGL	Amylo-Alpha-1, 6-Glucosidase, 4-Alpha-Glucanotransferase	Protein Coding	44	GC01P099850	3.47682	https://www.genecards.org/cgi-bin/carddisp.pl?gene=AGL
LZTFL1	Leucine Zipper Transcription Factor Like 1	Protein Coding	38	GC03M045823	3.47542	https://www.genecards.org/cgi-bin/carddisp.pl?gene=LZTFL1
KRT19	Keratin 19	Protein Coding	43	GC17M041523	3.47364	https://www.genecards.org/cgi-bin/carddisp.pl?gene=KRT19
B2M	Beta-2-Microglobulin	Protein Coding	46	GC15P044711	3.46854	https://www.genecards.org/cgi-bin/carddisp.pl?gene=B2M
IL3	Interleukin 3	Protein Coding	41	GC05P132060	3.46261	https://www.genecards.org/cgi-bin/carddisp.pl?gene=IL3
SLC2A1	Solute Carrier Family 2 Member 1	Protein Coding	50	GC01M042925	3.46167	https://www.genecards.org/cgi-bin/carddisp.pl?gene=SLC2A1
ITGA3	Integrin Subunit Alpha 3	Protein Coding	46	GC17P050055	3.44249	https://www.genecards.org/cgi-bin/carddisp.pl?gene=ITGA3
SLSN3	Senior-Loken Syndrome 3	Genetic Locus	2	GC03U990254	3.43813	https://www.genecards.org/cgi-bin/carddisp.pl?gene=SLSN3
APOA1	Apolipoprotein A1	Protein Coding	46	GC11M116835	3.42996	https://www.genecards.org/cgi-bin/carddisp.pl?gene=APOA1
INSR	Insulin Receptor	Protein Coding	51	GC19M007112	3.42917	https://www.genecards.org/cgi-bin/carddisp.pl?gene=INSR
MIR29C	MicroRNA 29c	RNA Gene	18	GC01M207802	3.42643	https://www.genecards.org/cgi-bin/carddisp.pl?gene=MIR29C
FAP	Fibroblast Activation Protein Alpha	Protein Coding	44	GC02M162170	3.4144	https://www.genecards.org/cgi-bin/carddisp.pl?gene=FAP
BMP2	Bone Morphogenetic Protein 2	Protein Coding	44	GC20P006767	3.41124	https://www.genecards.org/cgi-bin/carddisp.pl?gene=BMP2
CFAP418	Cilia And Flagella Associated Protein 418	Protein Coding	26	GC08M095245	3.40939	https://www.genecards.org/cgi-bin/carddisp.pl?gene=CFAP418
KRT7	Keratin 7	Protein Coding	41	GC12P052232	3.40539	https://www.genecards.org/cgi-bin/carddisp.pl?gene=KRT7
HLA-A	Major Histocompatibility Complex, Class I, A	Protein Coding	45	GC06P083654	3.40512	https://www.genecards.org/cgi-bin/carddisp.pl?gene=HLA-A
GAS5-AS1	GAS5 Antisense RNA 1	RNA Gene	14	GC01P173863	3.39907	https://www.genecards.org/cgi-bin/carddisp.pl?gene=GAS5-AS1
SAGE1	Sarcoma Antigen 1	Protein Coding	29	GC0XP135889	3.39776	https://www.genecards.org/cgi-bin/carddisp.pl?gene=SAGE1
DNAJB6	DnaJ Heat Shock Protein Family (Hsp40) Member B6	Protein Coding	41	GC07P157335	3.39576	https://www.genecards.org/cgi-bin/carddisp.pl?gene=DNAJB6
KIF20A	Kinesin Family Member 20A	Protein Coding	40	GC05P138189	3.39265	https://www.genecards.org/cgi-bin/carddisp.pl?gene=KIF20A
THG1L	TRNA-Histidine Guanylyltransferase 1 Like	Protein Coding	40	GC05P157731	3.38797	https://www.genecards.org/cgi-bin/carddisp.pl?gene=THG1L
KIF17	Kinesin Family Member 17	Protein Coding	38	GC01M020663	3.37113	https://www.genecards.org/cgi-bin/carddisp.pl?gene=KIF17
PTPN11	Protein Tyrosine Phosphatase Non-Receptor Type 11	Protein Coding	50	GC12P112418	3.36958	https://www.genecards.org/cgi-bin/carddisp.pl?gene=PTPN11
TUBB4A	Tubulin Beta 4A Class IVa	Protein Coding	44	GC19M006496	3.363	https://www.genecards.org/cgi-bin/carddisp.pl?gene=TUBB4A
LORICRIN	Loricrin Cornified Envelope Precursor Protein	Protein Coding	27	GC01P153262	3.35552	https://www.genecards.org/cgi-bin/carddisp.pl?gene=LORICRIN
YAP1	Yes1 Associated Transcriptional Regulator	Protein Coding	45	GC11P102110	3.3437	https://www.genecards.org/cgi-bin/carddisp.pl?gene=YAP1
MYL2	Myosin Light Chain 2	Protein Coding	46	GC12M110910	3.34252	https://www.genecards.org/cgi-bin/carddisp.pl?gene=MYL2
VDR	Vitamin D Receptor	Protein Coding	49	GC12M047841	3.33346	https://www.genecards.org/cgi-bin/carddisp.pl?gene=VDR
SKIV2L	Ski2 Like RNA Helicase	Protein Coding	42	GC06P083717	3.32526	https://www.genecards.org/cgi-bin/carddisp.pl?gene=SKIV2L
CCDC28B	Coiled-Coil Domain Containing 28B	Protein Coding	35	GC01P032200	3.32526	https://www.genecards.org/cgi-bin/carddisp.pl?gene=CCDC28B
SPHK1	Sphingosine Kinase 1	Protein Coding	45	GC17P076376	3.32135	https://www.genecards.org/cgi-bin/carddisp.pl?gene=SPHK1
ASAH1	N-Acylsphingosine Amidohydrolase 1	Protein Coding	45	GC08M018055	3.31667	https://www.genecards.org/cgi-bin/carddisp.pl?gene=ASAH1
TM6SF2	Transmembrane 6 Superfamily Member 2	Protein Coding	28	GC19M019264	3.31611	https://www.genecards.org/cgi-bin/carddisp.pl?gene=TM6SF2
SOD1	Superoxide Dismutase 1	Protein Coding	50	GC21P031659	3.31528	https://www.genecards.org/cgi-bin/carddisp.pl?gene=SOD1
MAPK14	Mitogen-Activated Protein Kinase 14	Protein Coding	49	GC06P083841	3.31222	https://www.genecards.org/cgi-bin/carddisp.pl?gene=MAPK14
MIR126	MicroRNA 126	RNA Gene	22	GC09P136670	3.30485	https://www.genecards.org/cgi-bin/carddisp.pl?gene=MIR126
TNNI3	Troponin I3, Cardiac Type	Protein Coding	47	GC19M055151	3.30433	https://www.genecards.org/cgi-bin/carddisp.pl?gene=TNNI3
KIT	KIT Proto-Oncogene, Receptor Tyrosine Kinase	Protein Coding	50	GC04P054657	3.30334	https://www.genecards.org/cgi-bin/carddisp.pl?gene=KIT
IFNA2	Interferon Alpha 2	Protein Coding	41	GC09M021384	3.29181	https://www.genecards.org/cgi-bin/carddisp.pl?gene=IFNA2
TRIM32	Tripartite Motif Containing 32	Protein Coding	42	GC09P116687	3.28478	https://www.genecards.org/cgi-bin/carddisp.pl?gene=TRIM32
ANGPT2	Angiopoietin 2	Protein Coding	45	GC08M006499	3.28463	https://www.genecards.org/cgi-bin/carddisp.pl?gene=ANGPT2
EZH2	Enhancer Of Zeste 2 Polycomb Repressive Complex 2 Subunit	Protein Coding	52	GC07M148807	3.28157	https://www.genecards.org/cgi-bin/carddisp.pl?gene=EZH2
KIF16B	Kinesin Family Member 16B	Protein Coding	36	GC20M016272	3.27703	https://www.genecards.org/cgi-bin/carddisp.pl?gene=KIF16B
SOCS3	Suppressor Of Cytokine Signaling 3	Protein Coding	41	GC17M078356	3.2738	https://www.genecards.org/cgi-bin/carddisp.pl?gene=SOCS3
YWHAQ	Tyrosine 3-Monooxygenase/Tryptophan 5-Monooxygenase Activation Protein Theta	Protein Coding	44	GC02M009583	3.26813	https://www.genecards.org/cgi-bin/carddisp.pl?gene=YWHAQ
PLIN1	Perilipin 1	Protein Coding	44	GC15M089664	3.26486	https://www.genecards.org/cgi-bin/carddisp.pl?gene=PLIN1
PTEN	Phosphatase And Tensin Homolog	Protein Coding	50	GC10P092487	3.26402	https://www.genecards.org/cgi-bin/carddisp.pl?gene=PTEN
IGHE	Immunoglobulin Heavy Constant Epsilon	Protein Coding	30	GC14M112707	3.25314	https://www.genecards.org/cgi-bin/carddisp.pl?gene=IGHE
MIR10B	MicroRNA 10b	RNA Gene	22	GC02P176150	3.25278	https://www.genecards.org/cgi-bin/carddisp.pl?gene=MIR10B
FUZ	Fuzzy Planar Cell Polarity Protein	Protein Coding	38	GC19M049806	3.24621	https://www.genecards.org/cgi-bin/carddisp.pl?gene=FUZ
RCN1	Reticulocalbin 1	Protein Coding	40	GC11P032090	3.23787	https://www.genecards.org/cgi-bin/carddisp.pl?gene=RCN1
PRSS2	Serine Protease 2	Protein Coding	39	GC07P148358	3.23676	https://www.genecards.org/cgi-bin/carddisp.pl?gene=PRSS2
SELE	Selectin E	Protein Coding	41	GC01M169722	3.22553	https://www.genecards.org/cgi-bin/carddisp.pl?gene=SELE
LINC00974	Long Intergenic Non-Protein Coding RNA 974	RNA Gene	15	GC17M041549	3.22344	https://www.genecards.org/cgi-bin/carddisp.pl?gene=LINC00974
PNPLA6	Patatin Like Phospholipase Domain Containing 6	Protein Coding	43	GC19P007534	3.22093	https://www.genecards.org/cgi-bin/carddisp.pl?gene=PNPLA6
CLEC7A	C-Type Lectin Domain Containing 7A	Protein Coding	44	GC12M021105	3.21935	https://www.genecards.org/cgi-bin/carddisp.pl?gene=CLEC7A
CLDN16	Claudin 16	Protein Coding	41	GC03P190290	3.21935	https://www.genecards.org/cgi-bin/carddisp.pl?gene=CLDN16
USB1	U6 SnRNA Biogenesis Phosphodiesterase 1	Protein Coding	36	GC16P057999	3.21756	https://www.genecards.org/cgi-bin/carddisp.pl?gene=USB1
TRPM4	Transient Receptor Potential Cation Channel Subfamily M Member 4	Protein Coding	43	GC19P049157	3.21585	https://www.genecards.org/cgi-bin/carddisp.pl?gene=TRPM4
MAPK1	Mitogen-Activated Protein Kinase 1	Protein Coding	49	GC22M021759	3.20636	https://www.genecards.org/cgi-bin/carddisp.pl?gene=MAPK1
ADA	Adenosine Deaminase	Protein Coding	49	GC20M044620	3.20534	https://www.genecards.org/cgi-bin/carddisp.pl?gene=ADA
TGM1	Transglutaminase 1	Protein Coding	45	GC14M024249	3.20395	https://www.genecards.org/cgi-bin/carddisp.pl?gene=TGM1
KANK1	KN Motif And Ankyrin Repeat Domains 1	Protein Coding	41	GC09P000474	3.2002	https://www.genecards.org/cgi-bin/carddisp.pl?gene=KANK1
CYP2E1	Cytochrome P450 Family 2 Subfamily E Member 1	Protein Coding	44	GC10P133520	3.18722	https://www.genecards.org/cgi-bin/carddisp.pl?gene=CYP2E1
SLC34A1	Solute Carrier Family 34 Member 1	Protein Coding	42	GC05P177500	3.18707	https://www.genecards.org/cgi-bin/carddisp.pl?gene=SLC34A1
WDR81	WD Repeat Domain 81	Protein Coding	36	GC17P001716	3.18637	https://www.genecards.org/cgi-bin/carddisp.pl?gene=WDR81
LOC106627981	GBA Recombination Region	Biological Region	3	GC01P155233	3.18606	https://www.genecards.org/cgi-bin/carddisp.pl?gene=LOC106627981
JAG1	Jagged Canonical Notch Ligand 1	Protein Coding	48	GC20M010637	3.17902	https://www.genecards.org/cgi-bin/carddisp.pl?gene=JAG1
PRKCD	Protein Kinase C Delta	Protein Coding	50	GC03P053156	3.17879	https://www.genecards.org/cgi-bin/carddisp.pl?gene=PRKCD
THBS1	Thrombospondin 1	Protein Coding	44	GC15P039581	3.16938	https://www.genecards.org/cgi-bin/carddisp.pl?gene=THBS1
AP1S1	Adaptor Related Protein Complex 1 Subunit Sigma 1	Protein Coding	38	GC07P101154	3.16417	https://www.genecards.org/cgi-bin/carddisp.pl?gene=AP1S1
MIR34A	MicroRNA 34a	RNA Gene	23	GC01M009151	3.15677	https://www.genecards.org/cgi-bin/carddisp.pl?gene=MIR34A
MAPKAP1	MAPK Associated Protein 1	Protein Coding	41	GC09M125437	3.14128	https://www.genecards.org/cgi-bin/carddisp.pl?gene=MAPKAP1
F13A1	Coagulation Factor XIII A Chain	Protein Coding	45	GC06M006144	3.12651	https://www.genecards.org/cgi-bin/carddisp.pl?gene=F13A1
CTRC	Chymotrypsin C	Protein Coding	43	GC01P015438	3.12037	https://www.genecards.org/cgi-bin/carddisp.pl?gene=CTRC
CD28	CD28 Molecule	Protein Coding	45	GC02P203706	3.11969	https://www.genecards.org/cgi-bin/carddisp.pl?gene=CD28
CEBPB	CCAAT Enhancer Binding Protein Beta	Protein Coding	42	GC20P050190	3.11664	https://www.genecards.org/cgi-bin/carddisp.pl?gene=CEBPB
PPA2	Inorganic Pyrophosphatase 2	Protein Coding	40	GC04M105369	3.11628	https://www.genecards.org/cgi-bin/carddisp.pl?gene=PPA2
PFAS	Phosphoribosylformylglycinamidine Synthase	Protein Coding	42	GC17P008247	3.11241	https://www.genecards.org/cgi-bin/carddisp.pl?gene=PFAS
PLAU	Plasminogen Activator, Urokinase	Protein Coding	50	GC10P073909	3.1032	https://www.genecards.org/cgi-bin/carddisp.pl?gene=PLAU
C12orf60	Chromosome 12 Open Reading Frame 60	Protein Coding	30	GC12P021405	3.09735	https://www.genecards.org/cgi-bin/carddisp.pl?gene=C12orf60
ABCC2	ATP Binding Cassette Subfamily C Member 2	Protein Coding	46	GC10P099782	3.08916	https://www.genecards.org/cgi-bin/carddisp.pl?gene=ABCC2
DNASE2	Deoxyribonuclease 2, Lysosomal	Protein Coding	39	GC19M012875	3.08675	https://www.genecards.org/cgi-bin/carddisp.pl?gene=DNASE2
PLOD2	Procollagen-Lysine,2-Oxoglutarate 5-Dioxygenase 2	Protein Coding	44	GC03M146069	3.08506	https://www.genecards.org/cgi-bin/carddisp.pl?gene=PLOD2
TUBA8	Tubulin Alpha 8	Protein Coding	44	GC22P018110	3.08196	https://www.genecards.org/cgi-bin/carddisp.pl?gene=TUBA8
MAP1B	Microtubule Associated Protein 1B	Protein Coding	43	GC05P072107	3.08196	https://www.genecards.org/cgi-bin/carddisp.pl?gene=MAP1B
CCR5	C-C Motif Chemokine Receptor 5	Protein Coding	44	GC03P046776	3.07847	https://www.genecards.org/cgi-bin/carddisp.pl?gene=CCR5
CCDC115	Coiled-Coil Domain Containing 115	Protein Coding	36	GC02M133985	3.07411	https://www.genecards.org/cgi-bin/carddisp.pl?gene=CCDC115
WWTR1	WW Domain Containing Transcription Regulator 1	Protein Coding	39	GC03M149517	3.06199	https://www.genecards.org/cgi-bin/carddisp.pl?gene=WWTR1
CHIT1	Chitinase 1	Protein Coding	43	GC01M203213	3.05354	https://www.genecards.org/cgi-bin/carddisp.pl?gene=CHIT1
DOLK	Dolichol Kinase	Protein Coding	38	GC09M128945	3.03519	https://www.genecards.org/cgi-bin/carddisp.pl?gene=DOLK
TYR	Tyrosinase	Protein Coding	46	GC11P089177	3.03229	https://www.genecards.org/cgi-bin/carddisp.pl?gene=TYR
UROD	Uroporphyrinogen Decarboxylase	Protein Coding	44	GC01P045353	3.03176	https://www.genecards.org/cgi-bin/carddisp.pl?gene=UROD
VPS33B	VPS33B Late Endosome And Lysosome Associated	Protein Coding	41	GC15M090998	3.02991	https://www.genecards.org/cgi-bin/carddisp.pl?gene=VPS33B
MIR29A	MicroRNA 29a	RNA Gene	22	GC07M130876	3.02724	https://www.genecards.org/cgi-bin/carddisp.pl?gene=MIR29A
SALL4	Spalt Like Transcription Factor 4	Protein Coding	42	GC20M051784	3.02677	https://www.genecards.org/cgi-bin/carddisp.pl?gene=SALL4
HCN4	Hyperpolarization Activated Cyclic Nucleotide Gated Potassium Channel 4	Protein Coding	47	GC15M073319	3.02628	https://www.genecards.org/cgi-bin/carddisp.pl?gene=HCN4
GFAP	Glial Fibrillary Acidic Protein	Protein Coding	45	GC17M044917	3.02381	https://www.genecards.org/cgi-bin/carddisp.pl?gene=GFAP
KIF5C	Kinesin Family Member 5C	Protein Coding	40	GC02P148875	3.02086	https://www.genecards.org/cgi-bin/carddisp.pl?gene=KIF5C
RBPJ	Recombination Signal Binding Protein For Immunoglobulin Kappa J Region	Protein Coding	45	GC04P026105	3.01182	https://www.genecards.org/cgi-bin/carddisp.pl?gene=RBPJ
CSF1	Colony Stimulating Factor 1	Protein Coding	42	GC01P109911	2.99735	https://www.genecards.org/cgi-bin/carddisp.pl?gene=CSF1
SREBF1	Sterol Regulatory Element Binding Transcription Factor 1	Protein Coding	44	GC17M017810	2.9942	https://www.genecards.org/cgi-bin/carddisp.pl?gene=SREBF1
AQP5	Aquaporin 5	Protein Coding	45	GC12P049961	2.99357	https://www.genecards.org/cgi-bin/carddisp.pl?gene=AQP5
SETBP1	SET Binding Protein 1	Protein Coding	40	GC18P044680	2.99056	https://www.genecards.org/cgi-bin/carddisp.pl?gene=SETBP1
IFT88	Intraflagellar Transport 88	Protein Coding	40	GC13P020566	2.98982	https://www.genecards.org/cgi-bin/carddisp.pl?gene=IFT88
TOM1	Target Of Myb1 Membrane Trafficking Protein	Protein Coding	42	GC22P035299	2.98234	https://www.genecards.org/cgi-bin/carddisp.pl?gene=TOM1
SLC7A7	Solute Carrier Family 7 Member 7	Protein Coding	45	GC14M022773	2.96766	https://www.genecards.org/cgi-bin/carddisp.pl?gene=SLC7A7
WDPCP	WD Repeat Containing Planar Cell Polarity Effector	Protein Coding	36	GC02M063121	2.96766	https://www.genecards.org/cgi-bin/carddisp.pl?gene=WDPCP
CRYAB	Crystallin Alpha B	Protein Coding	44	GC11M111908	2.96083	https://www.genecards.org/cgi-bin/carddisp.pl?gene=CRYAB
RPL3L	Ribosomal Protein L3 Like	Protein Coding	38	GC16M001943	2.95903	https://www.genecards.org/cgi-bin/carddisp.pl?gene=RPL3L
APOB	Apolipoprotein B	Protein Coding	45	GC02M020956	2.9567	https://www.genecards.org/cgi-bin/carddisp.pl?gene=APOB
MYL3	Myosin Light Chain 3	Protein Coding	44	GC03M046836	2.95664	https://www.genecards.org/cgi-bin/carddisp.pl?gene=MYL3
VEGFC	Vascular Endothelial Growth Factor C	Protein Coding	45	GC04M176683	2.9564	https://www.genecards.org/cgi-bin/carddisp.pl?gene=VEGFC
CASR	Calcium Sensing Receptor	Protein Coding	49	GC03P122183	2.9496	https://www.genecards.org/cgi-bin/carddisp.pl?gene=CASR
MPV17	Mitochondrial Inner Membrane Protein MPV17	Protein Coding	41	GC02M027309	2.94533	https://www.genecards.org/cgi-bin/carddisp.pl?gene=MPV17
TUBG1	Tubulin Gamma 1	Protein Coding	46	GC17P042609	2.94085	https://www.genecards.org/cgi-bin/carddisp.pl?gene=TUBG1
EOGT	EGF Domain Specific O-Linked N-Acetylglucosamine Transferase	Protein Coding	36	GC03M068975	2.93747	https://www.genecards.org/cgi-bin/carddisp.pl?gene=EOGT
KITLG	KIT Ligand	Protein Coding	43	GC12M088492	2.92947	https://www.genecards.org/cgi-bin/carddisp.pl?gene=KITLG
PRG4	Proteoglycan 4	Protein Coding	41	GC01P186296	2.92209	https://www.genecards.org/cgi-bin/carddisp.pl?gene=PRG4
STXBP1	Syntaxin Binding Protein 1	Protein Coding	47	GC09P127590	2.92049	https://www.genecards.org/cgi-bin/carddisp.pl?gene=STXBP1
CYP7B1	Cytochrome P450 Family 7 Subfamily B Member 1	Protein Coding	45	GC08M064587	2.92049	https://www.genecards.org/cgi-bin/carddisp.pl?gene=CYP7B1
PADI3	Peptidyl Arginine Deiminase 3	Protein Coding	40	GC01P017249	2.92049	https://www.genecards.org/cgi-bin/carddisp.pl?gene=PADI3
CLEC1A	C-Type Lectin Domain Family 1 Member A	Protein Coding	39	GC12M021104	2.92049	https://www.genecards.org/cgi-bin/carddisp.pl?gene=CLEC1A
LOC113687175	Sharpr-MPRA Regulatory Region 4647	Biological Region	3	GC07P100626	2.92049	https://www.genecards.org/cgi-bin/carddisp.pl?gene=LOC113687175
LOC124310614	Sharpr-MPRA Regulatory Region 9654	Biological Region	3	GC09P098771	2.92049	https://www.genecards.org/cgi-bin/carddisp.pl?gene=LOC124310614
PSC	Cholangitis, Primary Sclerosing	Genetic Locus	2	GC03U901834	2.92049	https://www.genecards.org/cgi-bin/carddisp.pl?gene=PSC
RFH1	Renal Failure, Progressive, With Hypertension	Genetic Locus	2	GC01U990346	2.92049	https://www.genecards.org/cgi-bin/carddisp.pl?gene=RFH1
PBC2	Biliary Cirrhosis, Primary, 2	Genetic Locus	1	GC06U901769	2.92049	https://www.genecards.org/cgi-bin/carddisp.pl?gene=PBC2
PBC3	Biliary Cirrhosis, Primary, 3	Genetic Locus	1	GC01U902479	2.92049	https://www.genecards.org/cgi-bin/carddisp.pl?gene=PBC3
PBC4	Biliary Cirrhosis, Primary, 4	Genetic Locus	1	GC07U903249	2.92049	https://www.genecards.org/cgi-bin/carddisp.pl?gene=PBC4
PBC5	Biliary Cirrhosis, Primary, 5	Genetic Locus	1	GC17U901708	2.92049	https://www.genecards.org/cgi-bin/carddisp.pl?gene=PBC5
SS3	Sarcoidosis, Susceptibility To, 3	Genetic Locus	1	GC10U901083	2.92049	https://www.genecards.org/cgi-bin/carddisp.pl?gene=SS3
KIF3A	Kinesin Family Member 3A	Protein Coding	39	GC05M132689	2.91312	https://www.genecards.org/cgi-bin/carddisp.pl?gene=KIF3A
PPARA	Peroxisome Proliferator Activated Receptor Alpha	Protein Coding	44	GC22P046150	2.91197	https://www.genecards.org/cgi-bin/carddisp.pl?gene=PPARA
DDR2	Discoidin Domain Receptor Tyrosine Kinase 2	Protein Coding	49	GC01P162631	2.90992	https://www.genecards.org/cgi-bin/carddisp.pl?gene=DDR2
MUC5B-AS1	MUC5B Antisense RNA 1	RNA Gene	9	GC11M001242	2.9087	https://www.genecards.org/cgi-bin/carddisp.pl?gene=MUC5B-AS1
NR0B2	Nuclear Receptor Subfamily 0 Group B Member 2	Protein Coding	41	GC01M027095	2.90307	https://www.genecards.org/cgi-bin/carddisp.pl?gene=NR0B2
MIR145	MicroRNA 145	RNA Gene	22	GC05P149430	2.90121	https://www.genecards.org/cgi-bin/carddisp.pl?gene=MIR145
CIB3	Calcium And Integrin Binding Family Member 3	Protein Coding	30	GC19M016135	2.89805	https://www.genecards.org/cgi-bin/carddisp.pl?gene=CIB3
CD163	CD163 Molecule	Protein Coding	42	GC12M007819	2.89721	https://www.genecards.org/cgi-bin/carddisp.pl?gene=CD163
GZMB	Granzyme B	Protein Coding	45	GC14M024630	2.89356	https://www.genecards.org/cgi-bin/carddisp.pl?gene=GZMB
HNF1A	HNF1 Homeobox A	Protein Coding	44	GC12P120978	2.8913	https://www.genecards.org/cgi-bin/carddisp.pl?gene=HNF1A
RAC2	Rac Family Small GTPase 2	Protein Coding	49	GC22M057489	2.88774	https://www.genecards.org/cgi-bin/carddisp.pl?gene=RAC2
TLR3	Toll Like Receptor 3	Protein Coding	49	GC04P186059	2.88468	https://www.genecards.org/cgi-bin/carddisp.pl?gene=TLR3
PHKB	Phosphorylase Kinase Regulatory Subunit Beta	Protein Coding	43	GC16P047436	2.88071	https://www.genecards.org/cgi-bin/carddisp.pl?gene=PHKB
CCL26	C-C Motif Chemokine Ligand 26	Protein Coding	36	GC07M075769	2.87786	https://www.genecards.org/cgi-bin/carddisp.pl?gene=CCL26
CEP19	Centrosomal Protein 19	Protein Coding	32	GC03M196706	2.87757	https://www.genecards.org/cgi-bin/carddisp.pl?gene=CEP19
IL15	Interleukin 15	Protein Coding	38	GC04P141636	2.87425	https://www.genecards.org/cgi-bin/carddisp.pl?gene=IL15
PEX1	Peroxisomal Biogenesis Factor 1	Protein Coding	44	GC07M092487	2.86531	https://www.genecards.org/cgi-bin/carddisp.pl?gene=PEX1
KCNJ13	Potassium Inwardly Rectifying Channel Subfamily J Member 13	Protein Coding	42	GC02M232765	2.86308	https://www.genecards.org/cgi-bin/carddisp.pl?gene=KCNJ13
PRL	Prolactin	Protein Coding	41	GC06M022287	2.85567	https://www.genecards.org/cgi-bin/carddisp.pl?gene=PRL
SLC12A2	Solute Carrier Family 12 Member 2	Protein Coding	48	GC05P128083	2.85327	https://www.genecards.org/cgi-bin/carddisp.pl?gene=SLC12A2
TNC	Tenascin C	Protein Coding	47	GC09M115019	2.84569	https://www.genecards.org/cgi-bin/carddisp.pl?gene=TNC
CALCA	Calcitonin Related Polypeptide Alpha	Protein Coding	42	GC11M014945	2.84294	https://www.genecards.org/cgi-bin/carddisp.pl?gene=CALCA
IL12B	Interleukin 12B	Protein Coding	42	GC05M159314	2.84084	https://www.genecards.org/cgi-bin/carddisp.pl?gene=IL12B
FSHR	Follicle Stimulating Hormone Receptor	Protein Coding	46	GC02M048962	2.8244	https://www.genecards.org/cgi-bin/carddisp.pl?gene=FSHR
MYPN	Myopalladin	Protein Coding	40	GC10P068106	2.82156	https://www.genecards.org/cgi-bin/carddisp.pl?gene=MYPN
MIR148A	MicroRNA 148a	RNA Gene	20	GC07M025993	2.82123	https://www.genecards.org/cgi-bin/carddisp.pl?gene=MIR148A
LTA	Lymphotoxin Alpha	Protein Coding	40	GC06P083693	2.82023	https://www.genecards.org/cgi-bin/carddisp.pl?gene=LTA
VWF	Von Willebrand Factor	Protein Coding	47	GC12M005917	2.81775	https://www.genecards.org/cgi-bin/carddisp.pl?gene=VWF
TRIM21	Tripartite Motif Containing 21	Protein Coding	41	GC11M004384	2.81331	https://www.genecards.org/cgi-bin/carddisp.pl?gene=TRIM21
VIPAS39	VPS33B Interacting Protein, Apical-Basolateral Polarity Regulator, Spe-39 Homolog	Protein Coding	37	GC14M077426	2.81057	https://www.genecards.org/cgi-bin/carddisp.pl?gene=VIPAS39
SLC29A3	Solute Carrier Family 29 Member 3	Protein Coding	43	GC10P071320	2.80616	https://www.genecards.org/cgi-bin/carddisp.pl?gene=SLC29A3
SST	Somatostatin	Protein Coding	40	GC03M187668	2.79632	https://www.genecards.org/cgi-bin/carddisp.pl?gene=SST
AGK	Acylglycerol Kinase	Protein Coding	40	GC07P141551	2.79364	https://www.genecards.org/cgi-bin/carddisp.pl?gene=AGK
HLA-G	Major Histocompatibility Complex, Class I, G	Protein Coding	42	GC06P083645	2.79304	https://www.genecards.org/cgi-bin/carddisp.pl?gene=HLA-G
MRTFA	Myocardin Related Transcription Factor A	Protein Coding	33	GC22M058080	2.79139	https://www.genecards.org/cgi-bin/carddisp.pl?gene=MRTFA
BLMH	Bleomycin Hydrolase	Protein Coding	43	GC17M030248	2.78909	https://www.genecards.org/cgi-bin/carddisp.pl?gene=BLMH
TWIST1	Twist Family BHLH Transcription Factor 1	Protein Coding	44	GC07M019020	2.78758	https://www.genecards.org/cgi-bin/carddisp.pl?gene=TWIST1
MIR223	MicroRNA 223	RNA Gene	22	GC0XP066018	2.78696	https://www.genecards.org/cgi-bin/carddisp.pl?gene=MIR223
GATM	Glycine Amidinotransferase	Protein Coding	44	GC15M045361	2.78623	https://www.genecards.org/cgi-bin/carddisp.pl?gene=GATM
F2RL1	F2R Like Trypsin Receptor 1	Protein Coding	44	GC05P076818	2.77169	https://www.genecards.org/cgi-bin/carddisp.pl?gene=F2RL1
PLBD1-AS1	PLBD1 Antisense RNA 1	RNA Gene	13	GC12P014567	2.76978	https://www.genecards.org/cgi-bin/carddisp.pl?gene=PLBD1-AS1
IFIH1	Interferon Induced With Helicase C Domain 1	Protein Coding	45	GC02M162267	2.76856	https://www.genecards.org/cgi-bin/carddisp.pl?gene=IFIH1
SOCS1	Suppressor Of Cytokine Signaling 1	Protein Coding	42	GC16M012261	2.76435	https://www.genecards.org/cgi-bin/carddisp.pl?gene=SOCS1
IL2RB	Interleukin 2 Receptor Subunit Beta	Protein Coding	46	GC22M037125	2.76234	https://www.genecards.org/cgi-bin/carddisp.pl?gene=IL2RB
COG6	Component Of Oligomeric Golgi Complex 6	Protein Coding	38	GC13P039655	2.75247	https://www.genecards.org/cgi-bin/carddisp.pl?gene=COG6
RAB8A	RAB8A, Member RAS Oncogene Family	Protein Coding	38	GC19P016111	2.73238	https://www.genecards.org/cgi-bin/carddisp.pl?gene=RAB8A
CYBC1	Cytochrome B-245 Chaperone 1	Protein Coding	25	GC17M082443	2.73181	https://www.genecards.org/cgi-bin/carddisp.pl?gene=CYBC1
PRKCSH	Protein Kinase C Substrate 80K-H	Protein Coding	43	GC19P011435	2.7251	https://www.genecards.org/cgi-bin/carddisp.pl?gene=PRKCSH
CCL24	C-C Motif Chemokine Ligand 24	Protein Coding	35	GC07M076814	2.72194	https://www.genecards.org/cgi-bin/carddisp.pl?gene=CCL24
MECP2	Methyl-CpG Binding Protein 2	Protein Coding	44	GC0XM154021	2.71264	https://www.genecards.org/cgi-bin/carddisp.pl?gene=MECP2
COL5A1	Collagen Type V Alpha 1 Chain	Protein Coding	45	GC09P134641	2.71079	https://www.genecards.org/cgi-bin/carddisp.pl?gene=COL5A1
JAK1	Janus Kinase 1	Protein Coding	51	GC01M064833	2.70889	https://www.genecards.org/cgi-bin/carddisp.pl?gene=JAK1
TRIM37	Tripartite Motif Containing 37	Protein Coding	40	GC17M058982	2.70339	https://www.genecards.org/cgi-bin/carddisp.pl?gene=TRIM37
LDB3	LIM Domain Binding 3	Protein Coding	40	GC10P086666	2.70324	https://www.genecards.org/cgi-bin/carddisp.pl?gene=LDB3
TPM1	Tropomyosin 1	Protein Coding	46	GC15P120433	2.69728	https://www.genecards.org/cgi-bin/carddisp.pl?gene=TPM1
SIRT3	Sirtuin 3	Protein Coding	45	GC11M000215	2.69567	https://www.genecards.org/cgi-bin/carddisp.pl?gene=SIRT3
SCN1B	Sodium Voltage-Gated Channel Beta Subunit 1	Protein Coding	44	GC19P035030	2.69543	https://www.genecards.org/cgi-bin/carddisp.pl?gene=SCN1B
KIF1A	Kinesin Family Member 1A	Protein Coding	41	GC02M240713	2.68745	https://www.genecards.org/cgi-bin/carddisp.pl?gene=KIF1A
RASGRP1	RAS Guanyl Releasing Protein 1	Protein Coding	46	GC15M038488	2.68468	https://www.genecards.org/cgi-bin/carddisp.pl?gene=RASGRP1
FGF1	Fibroblast Growth Factor 1	Protein Coding	45	GC05M142555	2.68417	https://www.genecards.org/cgi-bin/carddisp.pl?gene=FGF1
SPRY3	Sprouty RTK Signaling Antagonist 3	Protein Coding	33	GC0XP155612	2.68011	https://www.genecards.org/cgi-bin/carddisp.pl?gene=SPRY3
COMP	Cartilage Oligomeric Matrix Protein	Protein Coding	45	GC19M018783	2.67411	https://www.genecards.org/cgi-bin/carddisp.pl?gene=COMP
DPP4	Dipeptidyl Peptidase 4	Protein Coding	48	GC02M161992	2.67288	https://www.genecards.org/cgi-bin/carddisp.pl?gene=DPP4
GDF15	Growth Differentiation Factor 15	Protein Coding	40	GC19P066244	2.67247	https://www.genecards.org/cgi-bin/carddisp.pl?gene=GDF15
KIF1B	Kinesin Family Member 1B	Protein Coding	43	GC01P010210	2.67092	https://www.genecards.org/cgi-bin/carddisp.pl?gene=KIF1B
TGIF1	TGFB Induced Factor Homeobox 1	Protein Coding	44	GC18P003411	2.67025	https://www.genecards.org/cgi-bin/carddisp.pl?gene=TGIF1
LOC107133510	Origin Of Replication At HBB	Biological Region	3	GC11P005222	2.66367	https://www.genecards.org/cgi-bin/carddisp.pl?gene=LOC107133510
PDPN	Podoplanin	Protein Coding	40	GC01P013583	2.66036	https://www.genecards.org/cgi-bin/carddisp.pl?gene=PDPN
XRCC1	X-Ray Repair Cross Complementing 1	Protein Coding	43	GC19M043543	2.65919	https://www.genecards.org/cgi-bin/carddisp.pl?gene=XRCC1
EHHADH	Enoyl-CoA Hydratase And 3-Hydroxyacyl CoA Dehydrogenase	Protein Coding	42	GC03M185190	2.65745	https://www.genecards.org/cgi-bin/carddisp.pl?gene=EHHADH
RNF168	Ring Finger Protein 168	Protein Coding	41	GC03M196468	2.65745	https://www.genecards.org/cgi-bin/carddisp.pl?gene=RNF168
STAT4	Signal Transducer And Activator Of Transcription 4	Protein Coding	45	GC02M191029	2.6557	https://www.genecards.org/cgi-bin/carddisp.pl?gene=STAT4
COPA	COPI Coat Complex Subunit Alpha	Protein Coding	41	GC01M160288	2.65435	https://www.genecards.org/cgi-bin/carddisp.pl?gene=COPA
H19	H19 Imprinted Maternally Expressed Transcript	RNA Gene	28	GC11M001995	2.65359	https://www.genecards.org/cgi-bin/carddisp.pl?gene=H19
CHN1	Chimerin 1	Protein Coding	45	GC02M174799	2.65011	https://www.genecards.org/cgi-bin/carddisp.pl?gene=CHN1
NPIPA5	Nuclear Pore Complex Interacting Protein Family Member A5	Protein Coding	22	GC16M015363	2.65011	https://www.genecards.org/cgi-bin/carddisp.pl?gene=NPIPA5
KLF15	Kruppel Like Factor 15	Protein Coding	40	GC03M126293	2.6436	https://www.genecards.org/cgi-bin/carddisp.pl?gene=KLF15
PAH	Phenylalanine Hydroxylase	Protein Coding	46	GC12M102836	2.64293	https://www.genecards.org/cgi-bin/carddisp.pl?gene=PAH
PTK2	Protein Tyrosine Kinase 2	Protein Coding	45	GC08M140657	2.64015	https://www.genecards.org/cgi-bin/carddisp.pl?gene=PTK2
HLA-DPA1	Major Histocompatibility Complex, Class II, DP Alpha 1	Protein Coding	40	GC06M033064	2.63997	https://www.genecards.org/cgi-bin/carddisp.pl?gene=HLA-DPA1
SERPINC1	Serpin Family C Member 1	Protein Coding	47	GC01M174559	2.63898	https://www.genecards.org/cgi-bin/carddisp.pl?gene=SERPINC1
LTBP4	Latent Transforming Growth Factor Beta Binding Protein 4	Protein Coding	42	GC19P040592	2.63859	https://www.genecards.org/cgi-bin/carddisp.pl?gene=LTBP4
RNU7-1	RNA, U7 Small Nuclear 1	RNA Gene	15	GC12P021097	2.6359	https://www.genecards.org/cgi-bin/carddisp.pl?gene=RNU7-1
COL4A3	Collagen Type IV Alpha 3 Chain	Protein Coding	44	GC02P227164	2.63533	https://www.genecards.org/cgi-bin/carddisp.pl?gene=COL4A3
TPR	Translocated Promoter Region, Nuclear Basket Protein	Protein Coding	42	GC01M186319	2.63505	https://www.genecards.org/cgi-bin/carddisp.pl?gene=TPR
DYNLT2B	Dynein Light Chain Tctex-Type 2B	Protein Coding	29	GC03M196293	2.63189	https://www.genecards.org/cgi-bin/carddisp.pl?gene=DYNLT2B
ALG2	ALG2 Alpha-1,3/1,6-Mannosyltransferase	Protein Coding	41	GC09M099216	2.62912	https://www.genecards.org/cgi-bin/carddisp.pl?gene=ALG2
KIRREL2	Kirre Like Nephrin Family Adhesion Molecule 2	Protein Coding	40	GC19P066553	2.62912	https://www.genecards.org/cgi-bin/carddisp.pl?gene=KIRREL2
CPA1	Carboxypeptidase A1	Protein Coding	44	GC07P130380	2.62845	https://www.genecards.org/cgi-bin/carddisp.pl?gene=CPA1
PLXND1	Plexin D1	Protein Coding	41	GC03M129555	2.61314	https://www.genecards.org/cgi-bin/carddisp.pl?gene=PLXND1
PGM1	Phosphoglucomutase 1	Protein Coding	46	GC01P063593	2.60726	https://www.genecards.org/cgi-bin/carddisp.pl?gene=PGM1
TIMP3	TIMP Metallopeptidase Inhibitor 3	Protein Coding	43	GC22P036985	2.59771	https://www.genecards.org/cgi-bin/carddisp.pl?gene=TIMP3
POLG2	DNA Polymerase Gamma 2, Accessory Subunit	Protein Coding	41	GC17M064477	2.59419	https://www.genecards.org/cgi-bin/carddisp.pl?gene=POLG2
LOC106099062	HBB Recombination Region	Biological Region	3	GC11P005358	2.58951	https://www.genecards.org/cgi-bin/carddisp.pl?gene=LOC106099062
CLCNKA	Chloride Voltage-Gated Channel Ka	Protein Coding	39	GC01P016018	2.58606	https://www.genecards.org/cgi-bin/carddisp.pl?gene=CLCNKA
MUC2	Mucin 2, Oligomeric Mucus/Gel-Forming	Protein Coding	39	GC11P001074	2.58027	https://www.genecards.org/cgi-bin/carddisp.pl?gene=MUC2
TNFRSF1B	TNF Receptor Superfamily Member 1B	Protein Coding	45	GC01P012235	2.57947	https://www.genecards.org/cgi-bin/carddisp.pl?gene=TNFRSF1B
ITGAV	Integrin Subunit Alpha V	Protein Coding	45	GC02P186589	2.57603	https://www.genecards.org/cgi-bin/carddisp.pl?gene=ITGAV
CD86	CD86 Molecule	Protein Coding	42	GC03P122055	2.575	https://www.genecards.org/cgi-bin/carddisp.pl?gene=CD86
SLC10A1	Solute Carrier Family 10 Member 1	Protein Coding	42	GC14M069775	2.56802	https://www.genecards.org/cgi-bin/carddisp.pl?gene=SLC10A1
CXCL16	C-X-C Motif Chemokine Ligand 16	Protein Coding	38	GC17M004733	2.55946	https://www.genecards.org/cgi-bin/carddisp.pl?gene=CXCL16
ABCC4	ATP Binding Cassette Subfamily C Member 4	Protein Coding	45	GC13M095019	2.55564	https://www.genecards.org/cgi-bin/carddisp.pl?gene=ABCC4
LAMA3	Laminin Subunit Alpha 3	Protein Coding	44	GC18P023689	2.54514	https://www.genecards.org/cgi-bin/carddisp.pl?gene=LAMA3
CD63	CD63 Molecule	Protein Coding	41	GC12M055725	2.54113	https://www.genecards.org/cgi-bin/carddisp.pl?gene=CD63
LEMD2	LEM Domain Nuclear Envelope Protein 2	Protein Coding	38	GC06M066083	2.54087	https://www.genecards.org/cgi-bin/carddisp.pl?gene=LEMD2
PDCD1	Programmed Cell Death 1	Protein Coding	45	GC02M241849	2.53253	https://www.genecards.org/cgi-bin/carddisp.pl?gene=PDCD1
KIF24	Kinesin Family Member 24	Protein Coding	35	GC09M034252	2.52892	https://www.genecards.org/cgi-bin/carddisp.pl?gene=KIF24
MIR17	MicroRNA 17	RNA Gene	20	GC13P091350	2.51229	https://www.genecards.org/cgi-bin/carddisp.pl?gene=MIR17
TRMU	TRNA Mitochondrial 2-Thiouridylase	Protein Coding	38	GC22P046330	2.51171	https://www.genecards.org/cgi-bin/carddisp.pl?gene=TRMU
TFRC	Transferrin Receptor	Protein Coding	47	GC03M196027	2.50855	https://www.genecards.org/cgi-bin/carddisp.pl?gene=TFRC
MMP13	Matrix Metallopeptidase 13	Protein Coding	49	GC11M102942	2.50095	https://www.genecards.org/cgi-bin/carddisp.pl?gene=MMP13
CD79A	CD79a Molecule	Protein Coding	45	GC19P041877	2.49344	https://www.genecards.org/cgi-bin/carddisp.pl?gene=CD79A
PIK3CG	Phosphatidylinositol-4,5-Bisphosphate 3-Kinase Catalytic Subunit Gamma	Protein Coding	46	GC07P106865	2.4919	https://www.genecards.org/cgi-bin/carddisp.pl?gene=PIK3CG
HRAS	HRas Proto-Oncogene, GTPase	Protein Coding	50	GC11M003189	2.4825	https://www.genecards.org/cgi-bin/carddisp.pl?gene=HRAS
NOD2	Nucleotide Binding Oligomerization Domain Containing 2	Protein Coding	46	GC16P050693	2.48135	https://www.genecards.org/cgi-bin/carddisp.pl?gene=NOD2
SCAPER	S-Phase Cyclin A Associated Protein In The ER	Protein Coding	35	GC15M076347	2.4767	https://www.genecards.org/cgi-bin/carddisp.pl?gene=SCAPER
ROBO3	Roundabout Guidance Receptor 3	Protein Coding	43	GC11P124865	2.4718	https://www.genecards.org/cgi-bin/carddisp.pl?gene=ROBO3
FRMD7	FERM Domain Containing 7	Protein Coding	38	GC0XM132077	2.4718	https://www.genecards.org/cgi-bin/carddisp.pl?gene=FRMD7
CX3CR1	C-X3-C Motif Chemokine Receptor 1	Protein Coding	42	GC03M039279	2.47108	https://www.genecards.org/cgi-bin/carddisp.pl?gene=CX3CR1
TMSB4X	Thymosin Beta 4 X-Linked	Protein Coding	39	GC0XP012975	2.46728	https://www.genecards.org/cgi-bin/carddisp.pl?gene=TMSB4X
SERPINA3	Serpin Family A Member 3	Protein Coding	42	GC14P094612	2.46672	https://www.genecards.org/cgi-bin/carddisp.pl?gene=SERPINA3
HSD17B4	Hydroxysteroid 17-Beta Dehydrogenase 4	Protein Coding	44	GC05P119452	2.459	https://www.genecards.org/cgi-bin/carddisp.pl?gene=HSD17B4
AREL1	Apoptosis Resistant E3 Ubiquitin Protein Ligase 1	Protein Coding	34	GC14M074653	2.45657	https://www.genecards.org/cgi-bin/carddisp.pl?gene=AREL1
GPER1	G Protein-Coupled Estrogen Receptor 1	Protein Coding	37	GC07P002054	2.45554	https://www.genecards.org/cgi-bin/carddisp.pl?gene=GPER1
FBL	Fibrillarin	Protein Coding	41	GC19M039834	2.45536	https://www.genecards.org/cgi-bin/carddisp.pl?gene=FBL
RHOA	Ras Homolog Family Member A	Protein Coding	46	GC03M049359	2.44882	https://www.genecards.org/cgi-bin/carddisp.pl?gene=RHOA
CBY1	Chibby Family Member 1, Beta Catenin Antagonist	Protein Coding	38	GC22P038656	2.44703	https://www.genecards.org/cgi-bin/carddisp.pl?gene=CBY1
MTHFR	Methylenetetrahydrofolate Reductase	Protein Coding	46	GC01M011785	2.44395	https://www.genecards.org/cgi-bin/carddisp.pl?gene=MTHFR
GATAD1	GATA Zinc Finger Domain Containing 1	Protein Coding	37	GC07P092447	2.43736	https://www.genecards.org/cgi-bin/carddisp.pl?gene=GATAD1
FAM149B1	Family With Sequence Similarity 149 Member B1	Protein Coding	33	GC10P073168	2.43627	https://www.genecards.org/cgi-bin/carddisp.pl?gene=FAM149B1
IFNGR1	Interferon Gamma Receptor 1	Protein Coding	48	GC06M137197	2.43027	https://www.genecards.org/cgi-bin/carddisp.pl?gene=IFNGR1
MIR27B	MicroRNA 27b	RNA Gene	21	GC09P095097	2.42987	https://www.genecards.org/cgi-bin/carddisp.pl?gene=MIR27B
MYOD1	Myogenic Differentiation 1	Protein Coding	45	GC11P017741	2.42437	https://www.genecards.org/cgi-bin/carddisp.pl?gene=MYOD1
NPPB	Natriuretic Peptide B	Protein Coding	42	GC01M011858	2.42346	https://www.genecards.org/cgi-bin/carddisp.pl?gene=NPPB
MIR146B	MicroRNA 146b	RNA Gene	21	GC10P102436	2.41988	https://www.genecards.org/cgi-bin/carddisp.pl?gene=MIR146B
BCL2	BCL2 Apoptosis Regulator	Protein Coding	48	GC18M063123	2.41873	https://www.genecards.org/cgi-bin/carddisp.pl?gene=BCL2
ACE2	Angiotensin Converting Enzyme 2	Protein Coding	46	GC0XM015494	2.41464	https://www.genecards.org/cgi-bin/carddisp.pl?gene=ACE2
TRIM8	Tripartite Motif Containing 8	Protein Coding	38	GC10P102643	2.40586	https://www.genecards.org/cgi-bin/carddisp.pl?gene=TRIM8
MEG3	Maternally Expressed 3	RNA Gene	29	GC14P109962	2.40455	https://www.genecards.org/cgi-bin/carddisp.pl?gene=MEG3
CAT	Catalase	Protein Coding	49	GC11P034460	2.39913	https://www.genecards.org/cgi-bin/carddisp.pl?gene=CAT
BRCA2	BRCA2 DNA Repair Associated	Protein Coding	46	GC13P032315	2.39564	https://www.genecards.org/cgi-bin/carddisp.pl?gene=BRCA2
GLA	Galactosidase Alpha	Protein Coding	47	GC0XM101393	2.39546	https://www.genecards.org/cgi-bin/carddisp.pl?gene=GLA
FGF23	Fibroblast Growth Factor 23	Protein Coding	44	GC12M004368	2.392	https://www.genecards.org/cgi-bin/carddisp.pl?gene=FGF23
HOXA1	Homeobox A1	Protein Coding	42	GC07M027092	2.39172	https://www.genecards.org/cgi-bin/carddisp.pl?gene=HOXA1
ABCC3	ATP Binding Cassette Subfamily C Member 3	Protein Coding	45	GC17P050634	2.38958	https://www.genecards.org/cgi-bin/carddisp.pl?gene=ABCC3
HIPK2	Homeodomain Interacting Protein Kinase 2	Protein Coding	43	GC07M139561	2.37382	https://www.genecards.org/cgi-bin/carddisp.pl?gene=HIPK2
CYP7A1	Cytochrome P450 Family 7 Subfamily A Member 1	Protein Coding	42	GC08M058476	2.37329	https://www.genecards.org/cgi-bin/carddisp.pl?gene=CYP7A1
INTU	Inturned Planar Cell Polarity Protein	Protein Coding	36	GC04P127623	2.37289	https://www.genecards.org/cgi-bin/carddisp.pl?gene=INTU
LAMP1	Lysosomal Associated Membrane Protein 1	Protein Coding	41	GC13P113297	2.36812	https://www.genecards.org/cgi-bin/carddisp.pl?gene=LAMP1
HOXB1	Homeobox B1	Protein Coding	41	GC17M048528	2.36665	https://www.genecards.org/cgi-bin/carddisp.pl?gene=HOXB1
ZDHHC24	Zinc Finger DHHC-Type Containing 24	Protein Coding	33	GC11M089860	2.36301	https://www.genecards.org/cgi-bin/carddisp.pl?gene=ZDHHC24
RCCD1-AS1	RCCD1 And UNC45A Antisense RNA 1	RNA Gene	11	GC15M090950	2.36301	https://www.genecards.org/cgi-bin/carddisp.pl?gene=RCCD1-AS1
FOXP3	Forkhead Box P3	Protein Coding	45	GC0XM049250	2.35882	https://www.genecards.org/cgi-bin/carddisp.pl?gene=FOXP3
CDKN2B-AS1	CDKN2B Antisense RNA 1	RNA Gene	22	GC09P021994	2.35533	https://www.genecards.org/cgi-bin/carddisp.pl?gene=CDKN2B-AS1
HARS1	Histidyl-TRNA Synthetase 1	Protein Coding	34	GC05M140673	2.34844	https://www.genecards.org/cgi-bin/carddisp.pl?gene=HARS1
EGR1	Early Growth Response 1	Protein Coding	42	GC05P138465	2.34696	https://www.genecards.org/cgi-bin/carddisp.pl?gene=EGR1
TNFRSF11B	TNF Receptor Superfamily Member 11b	Protein Coding	46	GC08M118923	2.33955	https://www.genecards.org/cgi-bin/carddisp.pl?gene=TNFRSF11B
GAST	Gastrin	Protein Coding	38	GC17P041712	2.33631	https://www.genecards.org/cgi-bin/carddisp.pl?gene=GAST
SCGB3A2	Secretoglobin Family 3A Member 2	Protein Coding	38	GC05P147870	2.33404	https://www.genecards.org/cgi-bin/carddisp.pl?gene=SCGB3A2
MUC7	Mucin 7, Secreted	Protein Coding	36	GC04P070430	2.33404	https://www.genecards.org/cgi-bin/carddisp.pl?gene=MUC7
CCN3	Cellular Communication Network Factor 3	Protein Coding	32	GC08P119416	2.33389	https://www.genecards.org/cgi-bin/carddisp.pl?gene=CCN3
MT-CO3	Mitochondrially Encoded Cytochrome C Oxidase III	Protein Coding	32	GCMTP009209	2.33095	https://www.genecards.org/cgi-bin/carddisp.pl?gene=MT-CO3
MIR15A	MicroRNA 15a	RNA Gene	17	GC13M050049	2.32917	https://www.genecards.org/cgi-bin/carddisp.pl?gene=MIR15A
MYC	MYC Proto-Oncogene, BHLH Transcription Factor	Protein Coding	49	GC08P127735	2.32385	https://www.genecards.org/cgi-bin/carddisp.pl?gene=MYC
NBAS	NBAS Subunit Of NRZ Tethering Complex	Protein Coding	40	GC02M014783	2.31885	https://www.genecards.org/cgi-bin/carddisp.pl?gene=NBAS
FGA	Fibrinogen Alpha Chain	Protein Coding	46	GC04M154583	2.3184	https://www.genecards.org/cgi-bin/carddisp.pl?gene=FGA
ACTG2	Actin Gamma 2, Smooth Muscle	Protein Coding	44	GC02P073892	2.31538	https://www.genecards.org/cgi-bin/carddisp.pl?gene=ACTG2
DNMT1	DNA Methyltransferase 1	Protein Coding	49	GC19M010133	2.31375	https://www.genecards.org/cgi-bin/carddisp.pl?gene=DNMT1
SOCS6	Suppressor Of Cytokine Signaling 6	Protein Coding	40	GC18P070288	2.31008	https://www.genecards.org/cgi-bin/carddisp.pl?gene=SOCS6
TNFSF13B	TNF Superfamily Member 13b	Protein Coding	43	GC13P108251	2.30829	https://www.genecards.org/cgi-bin/carddisp.pl?gene=TNFSF13B
ACTA1	Actin Alpha 1, Skeletal Muscle	Protein Coding	46	GC01M229515	2.30661	https://www.genecards.org/cgi-bin/carddisp.pl?gene=ACTA1
COG7	Component Of Oligomeric Golgi Complex 7	Protein Coding	38	GC16M023388	2.3026	https://www.genecards.org/cgi-bin/carddisp.pl?gene=COG7
TRPC6	Transient Receptor Potential Cation Channel Subfamily C Member 6	Protein Coding	47	GC11M101451	2.30221	https://www.genecards.org/cgi-bin/carddisp.pl?gene=TRPC6
CYSLTR2	Cysteinyl Leukotriene Receptor 2	Protein Coding	45	GC13P048653	2.3002	https://www.genecards.org/cgi-bin/carddisp.pl?gene=CYSLTR2
GLI3	GLI Family Zinc Finger 3	Protein Coding	46	GC07M041960	2.29906	https://www.genecards.org/cgi-bin/carddisp.pl?gene=GLI3
NPC1	NPC Intracellular Cholesterol Transporter 1	Protein Coding	47	GC18M023506	2.29698	https://www.genecards.org/cgi-bin/carddisp.pl?gene=NPC1
CEL	Carboxyl Ester Lipase	Protein Coding	46	GC09P133061	2.29247	https://www.genecards.org/cgi-bin/carddisp.pl?gene=CEL
RETN	Resistin	Protein Coding	41	GC19P007669	2.29017	https://www.genecards.org/cgi-bin/carddisp.pl?gene=RETN
YAF2	YY1 Associated Factor 2	Protein Coding	36	GC12M042157	2.28657	https://www.genecards.org/cgi-bin/carddisp.pl?gene=YAF2
KIF21B	Kinesin Family Member 21B	Protein Coding	35	GC01M200938	2.28657	https://www.genecards.org/cgi-bin/carddisp.pl?gene=KIF21B
PHLDB2	Pleckstrin Homology Like Domain Family B Member 2	Protein Coding	35	GC03P111732	2.28657	https://www.genecards.org/cgi-bin/carddisp.pl?gene=PHLDB2
KIF27	Kinesin Family Member 27	Protein Coding	34	GC09M093948	2.28657	https://www.genecards.org/cgi-bin/carddisp.pl?gene=KIF27
KIF4B	Kinesin Family Member 4B	Protein Coding	33	GC05P155013	2.28657	https://www.genecards.org/cgi-bin/carddisp.pl?gene=KIF4B
HMGA2	High Mobility Group AT-Hook 2	Protein Coding	43	GC12P065824	2.28654	https://www.genecards.org/cgi-bin/carddisp.pl?gene=HMGA2
PTCH1	Patched 1	Protein Coding	48	GC09M095442	2.28104	https://www.genecards.org/cgi-bin/carddisp.pl?gene=PTCH1
ORAI1	ORAI Calcium Release-Activated Calcium Modulator 1	Protein Coding	42	GC12P126225	2.28043	https://www.genecards.org/cgi-bin/carddisp.pl?gene=ORAI1
LEPR	Leptin Receptor	Protein Coding	48	GC01P065421	2.2793	https://www.genecards.org/cgi-bin/carddisp.pl?gene=LEPR
COL4A1	Collagen Type IV Alpha 1 Chain	Protein Coding	46	GC13M110148	2.27392	https://www.genecards.org/cgi-bin/carddisp.pl?gene=COL4A1
HLA-C	Major Histocompatibility Complex, Class I, C	Protein Coding	44	GC06M065914	2.27089	https://www.genecards.org/cgi-bin/carddisp.pl?gene=HLA-C
RPGR	Retinitis Pigmentosa GTPase Regulator	Protein Coding	40	GC0XM038269	2.27022	https://www.genecards.org/cgi-bin/carddisp.pl?gene=RPGR
MT-TL1	Mitochondrially Encoded TRNA-Leu (UUA/G) 1	RNA Gene	16	GCMTP003232	2.26748	https://www.genecards.org/cgi-bin/carddisp.pl?gene=MT-TL1
PAX2	Paired Box 2	Protein Coding	45	GC10P100735	2.26493	https://www.genecards.org/cgi-bin/carddisp.pl?gene=PAX2
BCS1L	BCS1 Homolog, Ubiquinol-Cytochrome C Reductase Complex Chaperone	Protein Coding	44	GC02P218658	2.26216	https://www.genecards.org/cgi-bin/carddisp.pl?gene=BCS1L
MT-CYB	Mitochondrially Encoded Cytochrome B	Protein Coding	32	GCMTP014749	2.26216	https://www.genecards.org/cgi-bin/carddisp.pl?gene=MT-CYB
APCS	Amyloid P Component, Serum	Protein Coding	42	GC01P159587	2.26118	https://www.genecards.org/cgi-bin/carddisp.pl?gene=APCS
TBXAS1	Thromboxane A Synthase 1	Protein Coding	48	GC07P139777	2.25988	https://www.genecards.org/cgi-bin/carddisp.pl?gene=TBXAS1
ACKR3	Atypical Chemokine Receptor 3	Protein Coding	40	GC02P236537	2.25969	https://www.genecards.org/cgi-bin/carddisp.pl?gene=ACKR3
USH2A	Usherin	Protein Coding	38	GC01M215622	2.25594	https://www.genecards.org/cgi-bin/carddisp.pl?gene=USH2A
SQSTM1	Sequestosome 1	Protein Coding	46	GC05P179806	2.25491	https://www.genecards.org/cgi-bin/carddisp.pl?gene=SQSTM1
TOP1	DNA Topoisomerase I	Protein Coding	47	GC20P041028	2.25482	https://www.genecards.org/cgi-bin/carddisp.pl?gene=TOP1
CDKN1A	Cyclin Dependent Kinase Inhibitor 1A	Protein Coding	46	GC06P083850	2.25336	https://www.genecards.org/cgi-bin/carddisp.pl?gene=CDKN1A
CST3	Cystatin C	Protein Coding	42	GC20M023667	2.24812	https://www.genecards.org/cgi-bin/carddisp.pl?gene=CST3
HNF4A	Hepatocyte Nuclear Factor 4 Alpha	Protein Coding	48	GC20P044355	2.2467	https://www.genecards.org/cgi-bin/carddisp.pl?gene=HNF4A
OGG1	8-Oxoguanine DNA Glycosylase	Protein Coding	45	GC03P012414	2.24474	https://www.genecards.org/cgi-bin/carddisp.pl?gene=OGG1
GANAB	Glucosidase II Alpha Subunit	Protein Coding	45	GC11M089627	2.24408	https://www.genecards.org/cgi-bin/carddisp.pl?gene=GANAB
TCAP	Titin-Cap	Protein Coding	41	GC17P055523	2.24307	https://www.genecards.org/cgi-bin/carddisp.pl?gene=TCAP
TTR	Transthyretin	Protein Coding	46	GC18P031557	2.24132	https://www.genecards.org/cgi-bin/carddisp.pl?gene=TTR
CHAT	Choline O-Acetyltransferase	Protein Coding	46	GC10P049609	2.23996	https://www.genecards.org/cgi-bin/carddisp.pl?gene=CHAT
TRPM3	Transient Receptor Potential Cation Channel Subfamily M Member 3	Protein Coding	41	GC09M070529	2.23974	https://www.genecards.org/cgi-bin/carddisp.pl?gene=TRPM3
STXBP2	Syntaxin Binding Protein 2	Protein Coding	44	GC19P007856	2.23851	https://www.genecards.org/cgi-bin/carddisp.pl?gene=STXBP2
BGN	Biglycan	Protein Coding	42	GC0XP153494	2.23773	https://www.genecards.org/cgi-bin/carddisp.pl?gene=BGN
PCNA	Proliferating Cell Nuclear Antigen	Protein Coding	48	GC20M005114	2.2363	https://www.genecards.org/cgi-bin/carddisp.pl?gene=PCNA
TSLP	Thymic Stromal Lymphopoietin	Protein Coding	37	GC05P111070	2.23577	https://www.genecards.org/cgi-bin/carddisp.pl?gene=TSLP
CASP8	Caspase 8	Protein Coding	49	GC02P201233	2.23223	https://www.genecards.org/cgi-bin/carddisp.pl?gene=CASP8
CA12	Carbonic Anhydrase 12	Protein Coding	47	GC15M063321	2.22991	https://www.genecards.org/cgi-bin/carddisp.pl?gene=CA12
IDH2	Isocitrate Dehydrogenase (NADP(+)) 2	Protein Coding	50	GC15M090083	2.22974	https://www.genecards.org/cgi-bin/carddisp.pl?gene=IDH2
RNASE2	Ribonuclease A Family Member 2	Protein Coding	39	GC14P032471	2.22331	https://www.genecards.org/cgi-bin/carddisp.pl?gene=RNASE2
MTHFD1	Methylenetetrahydrofolate Dehydrogenase, Cyclohydrolase And Formyltetrahydrofolate Synthetase 1	Protein Coding	45	GC14P064388	2.21647	https://www.genecards.org/cgi-bin/carddisp.pl?gene=MTHFD1
PPARGC1A	PPARG Coactivator 1 Alpha	Protein Coding	44	GC04M023755	2.21629	https://www.genecards.org/cgi-bin/carddisp.pl?gene=PPARGC1A
RHO	Rhodopsin	Protein Coding	46	GC03P134215	2.21563	https://www.genecards.org/cgi-bin/carddisp.pl?gene=RHO
MIR196A1	MicroRNA 196a-1	RNA Gene	22	GC17M048632	2.21434	https://www.genecards.org/cgi-bin/carddisp.pl?gene=MIR196A1
RBCK1	RANBP2-Type And C3HC4-Type Zinc Finger Containing 1	Protein Coding	41	GC20P000407	2.21285	https://www.genecards.org/cgi-bin/carddisp.pl?gene=RBCK1
MT-TE	Mitochondrially Encoded TRNA-Glu (GAA/G)	RNA Gene	13	GCMTM014676	2.21285	https://www.genecards.org/cgi-bin/carddisp.pl?gene=MT-TE
GJA1	Gap Junction Protein Alpha 1	Protein Coding	48	GC06P121436	2.21225	https://www.genecards.org/cgi-bin/carddisp.pl?gene=GJA1
GATA2	GATA Binding Protein 2	Protein Coding	46	GC03M128479	2.20235	https://www.genecards.org/cgi-bin/carddisp.pl?gene=GATA2
MIR146A	MicroRNA 146a	RNA Gene	22	GC05P160485	2.20186	https://www.genecards.org/cgi-bin/carddisp.pl?gene=MIR146A
NAFLD1	Fatty Liver Disease 1, Susceptiblity To	Genetic Locus	1	GC22U901005	2.20081	https://www.genecards.org/cgi-bin/carddisp.pl?gene=NAFLD1
NAFLD2	Fatty Liver Disease, Nonalcoholic, Susceptibility To, 2	Genetic Locus	1	GC11U901533	2.20081	https://www.genecards.org/cgi-bin/carddisp.pl?gene=NAFLD2
IL1RL1	Interleukin 1 Receptor Like 1	Protein Coding	40	GC02P102294	2.19985	https://www.genecards.org/cgi-bin/carddisp.pl?gene=IL1RL1
LYZ	Lysozyme	Protein Coding	45	GC12P069348	2.19903	https://www.genecards.org/cgi-bin/carddisp.pl?gene=LYZ
STX8	Syntaxin 8	Protein Coding	38	GC17M009250	2.19753	https://www.genecards.org/cgi-bin/carddisp.pl?gene=STX8
NR5A1	Nuclear Receptor Subfamily 5 Group A Member 1	Protein Coding	48	GC09M124481	2.1975	https://www.genecards.org/cgi-bin/carddisp.pl?gene=NR5A1
PRKAA2	Protein Kinase AMP-Activated Catalytic Subunit Alpha 2	Protein Coding	49	GC01P056645	2.19617	https://www.genecards.org/cgi-bin/carddisp.pl?gene=PRKAA2
VTN	Vitronectin	Protein Coding	42	GC17M035135	2.19538	https://www.genecards.org/cgi-bin/carddisp.pl?gene=VTN
MIR221	MicroRNA 221	RNA Gene	21	GC0XM045746	2.18637	https://www.genecards.org/cgi-bin/carddisp.pl?gene=MIR221
FGFR2	Fibroblast Growth Factor Receptor 2	Protein Coding	52	GC10M121478	2.18493	https://www.genecards.org/cgi-bin/carddisp.pl?gene=FGFR2
ITGB4	Integrin Subunit Beta 4	Protein Coding	47	GC17P075721	2.18464	https://www.genecards.org/cgi-bin/carddisp.pl?gene=ITGB4
RAMP3	Receptor Activity Modifying Protein 3	Protein Coding	39	GC07P045163	2.1845	https://www.genecards.org/cgi-bin/carddisp.pl?gene=RAMP3
TAC1	Tachykinin Precursor 1	Protein Coding	41	GC07P097731	2.18315	https://www.genecards.org/cgi-bin/carddisp.pl?gene=TAC1
LOC110006319	Beta-Globin Gene 3' Regulatory Region	Biological Region	3	GC11P005223	2.18279	https://www.genecards.org/cgi-bin/carddisp.pl?gene=LOC110006319
IL16	Interleukin 16	Protein Coding	40	GC15P081159	2.17818	https://www.genecards.org/cgi-bin/carddisp.pl?gene=IL16
BCL2L1	BCL2 Like 1	Protein Coding	45	GC20M031664	2.17676	https://www.genecards.org/cgi-bin/carddisp.pl?gene=BCL2L1
PHB1	Prohibitin 1	Protein Coding	36	GC17M049406	2.17652	https://www.genecards.org/cgi-bin/carddisp.pl?gene=PHB1
MYH10	Myosin Heavy Chain 10	Protein Coding	45	GC17M008474	2.17554	https://www.genecards.org/cgi-bin/carddisp.pl?gene=MYH10
NEK9	NIMA Related Kinase 9	Protein Coding	44	GC14M075079	2.17393	https://www.genecards.org/cgi-bin/carddisp.pl?gene=NEK9
KIZ	Kizuna Centrosomal Protein	Protein Coding	35	GC20P021125	2.17361	https://www.genecards.org/cgi-bin/carddisp.pl?gene=KIZ
HSD17B13	Hydroxysteroid 17-Beta Dehydrogenase 13	Protein Coding	37	GC04M087303	2.17256	https://www.genecards.org/cgi-bin/carddisp.pl?gene=HSD17B13
TNFAIP3	TNF Alpha Induced Protein 3	Protein Coding	46	GC06P137866	2.17049	https://www.genecards.org/cgi-bin/carddisp.pl?gene=TNFAIP3
CD44	CD44 Molecule (Indian Blood Group)	Protein Coding	45	GC11P035139	2.1659	https://www.genecards.org/cgi-bin/carddisp.pl?gene=CD44
MALAT1	Metastasis Associated Lung Adenocarcinoma Transcript 1	RNA Gene	24	GC11P069984	2.16455	https://www.genecards.org/cgi-bin/carddisp.pl?gene=MALAT1
ADGRG1	Adhesion G Protein-Coupled Receptor G1	Protein Coding	38	GC16P057610	2.1629	https://www.genecards.org/cgi-bin/carddisp.pl?gene=ADGRG1
XRCC3	X-Ray Repair Cross Complementing 3	Protein Coding	41	GC14M103697	2.1601	https://www.genecards.org/cgi-bin/carddisp.pl?gene=XRCC3
MCM4	Minichromosome Maintenance Complex Component 4	Protein Coding	45	GC08P047965	2.15967	https://www.genecards.org/cgi-bin/carddisp.pl?gene=MCM4
MYH14	Myosin Heavy Chain 14	Protein Coding	45	GC19P067156	2.15967	https://www.genecards.org/cgi-bin/carddisp.pl?gene=MYH14
AP1B1	Adaptor Related Protein Complex 1 Subunit Beta 1	Protein Coding	42	GC22M029327	2.15967	https://www.genecards.org/cgi-bin/carddisp.pl?gene=AP1B1
MORN1	MORN Repeat Containing 1	Protein Coding	30	GC01M006012	2.15958	https://www.genecards.org/cgi-bin/carddisp.pl?gene=MORN1
RO60	Ro60, Y RNA Binding Protein	Protein Coding	29	GC01P193059	2.15727	https://www.genecards.org/cgi-bin/carddisp.pl?gene=RO60
SCTR	Secretin Receptor	Protein Coding	39	GC02M119439	2.15682	https://www.genecards.org/cgi-bin/carddisp.pl?gene=SCTR
CD209	CD209 Molecule	Protein Coding	42	GC19M007739	2.15578	https://www.genecards.org/cgi-bin/carddisp.pl?gene=CD209
FOS	Fos Proto-Oncogene, AP-1 Transcription Factor Subunit	Protein Coding	49	GC14P075278	2.15238	https://www.genecards.org/cgi-bin/carddisp.pl?gene=FOS
PLA2G6	Phospholipase A2 Group VI	Protein Coding	46	GC22M058815	2.14212	https://www.genecards.org/cgi-bin/carddisp.pl?gene=PLA2G6
ALDH2	Aldehyde Dehydrogenase 2 Family Member	Protein Coding	49	GC12P111766	2.1396	https://www.genecards.org/cgi-bin/carddisp.pl?gene=ALDH2
NALCN	Sodium Leak Channel, Non-Selective	Protein Coding	40	GC13M101053	2.13853	https://www.genecards.org/cgi-bin/carddisp.pl?gene=NALCN
ZFHX4	Zinc Finger Homeobox 4	Protein Coding	37	GC08P076681	2.13813	https://www.genecards.org/cgi-bin/carddisp.pl?gene=ZFHX4
EPOR	Erythropoietin Receptor	Protein Coding	46	GC19M011377	2.13803	https://www.genecards.org/cgi-bin/carddisp.pl?gene=EPOR
KIAA0930	KIAA0930	Protein Coding	35	GC22M057650	2.13055	https://www.genecards.org/cgi-bin/carddisp.pl?gene=KIAA0930
SCT	Secretin	Protein Coding	33	GC11M000626	2.1201	https://www.genecards.org/cgi-bin/carddisp.pl?gene=SCT
CSF3R	Colony Stimulating Factor 3 Receptor	Protein Coding	45	GC01M036466	2.1181	https://www.genecards.org/cgi-bin/carddisp.pl?gene=CSF3R
MYH11	Myosin Heavy Chain 11	Protein Coding	45	GC16M015705	2.11717	https://www.genecards.org/cgi-bin/carddisp.pl?gene=MYH11
MIR192	MicroRNA 192	RNA Gene	22	GC11M064891	2.11652	https://www.genecards.org/cgi-bin/carddisp.pl?gene=MIR192
MYBPC3	Myosin Binding Protein C3	Protein Coding	45	GC11M089363	2.11546	https://www.genecards.org/cgi-bin/carddisp.pl?gene=MYBPC3
GNB1	G Protein Subunit Beta 1	Protein Coding	43	GC01M001785	2.11425	https://www.genecards.org/cgi-bin/carddisp.pl?gene=GNB1
MIR150	MicroRNA 150	RNA Gene	22	GC19M049500	2.10628	https://www.genecards.org/cgi-bin/carddisp.pl?gene=MIR150
ATP8A2	ATPase Phospholipid Transporting 8A2	Protein Coding	40	GC13P025453	2.09579	https://www.genecards.org/cgi-bin/carddisp.pl?gene=ATP8A2
XDH	Xanthine Dehydrogenase	Protein Coding	45	GC02M031334	2.09288	https://www.genecards.org/cgi-bin/carddisp.pl?gene=XDH
CASP10	Caspase 10	Protein Coding	46	GC02P201182	2.09235	https://www.genecards.org/cgi-bin/carddisp.pl?gene=CASP10
BACH2	BTB Domain And CNC Homolog 2	Protein Coding	42	GC06M089926	2.09235	https://www.genecards.org/cgi-bin/carddisp.pl?gene=BACH2
MRPS22	Mitochondrial Ribosomal Protein S22	Protein Coding	41	GC03P139005	2.09235	https://www.genecards.org/cgi-bin/carddisp.pl?gene=MRPS22
BMP15	Bone Morphogenetic Protein 15	Protein Coding	39	GC0XP050910	2.09235	https://www.genecards.org/cgi-bin/carddisp.pl?gene=BMP15
FKTN	Fukutin	Protein Coding	38	GC09P105558	2.09235	https://www.genecards.org/cgi-bin/carddisp.pl?gene=FKTN
PSMC3IP	PSMC3 Interacting Protein	Protein Coding	38	GC17M042572	2.09235	https://www.genecards.org/cgi-bin/carddisp.pl?gene=PSMC3IP
THOC2	THO Complex 2	Protein Coding	38	GC0XM123600	2.09235	https://www.genecards.org/cgi-bin/carddisp.pl?gene=THOC2
POLR3H	RNA Polymerase III Subunit H	Protein Coding	37	GC22M041525	2.09235	https://www.genecards.org/cgi-bin/carddisp.pl?gene=POLR3H
BNC1	Basonuclin 1	Protein Coding	36	GC15M083255	2.09235	https://www.genecards.org/cgi-bin/carddisp.pl?gene=BNC1
SPIDR	Scaffold Protein Involved In DNA Repair	Protein Coding	33	GC08P047260	2.09235	https://www.genecards.org/cgi-bin/carddisp.pl?gene=SPIDR
CD14	CD14 Molecule	Protein Coding	44	GC05M140631	2.09199	https://www.genecards.org/cgi-bin/carddisp.pl?gene=CD14
CDKN2A	Cyclin Dependent Kinase Inhibitor 2A	Protein Coding	48	GC09M021967	2.08986	https://www.genecards.org/cgi-bin/carddisp.pl?gene=CDKN2A
MLN	Motilin	Protein Coding	34	GC06M033794	2.08304	https://www.genecards.org/cgi-bin/carddisp.pl?gene=MLN
EP300	E1A Binding Protein P300	Protein Coding	49	GC22P041091	2.08301	https://www.genecards.org/cgi-bin/carddisp.pl?gene=EP300
FTH1	Ferritin Heavy Chain 1	Protein Coding	48	GC11M061959	2.08281	https://www.genecards.org/cgi-bin/carddisp.pl?gene=FTH1
COL14A1	Collagen Type XIV Alpha 1 Chain	Protein Coding	42	GC08P120105	2.07799	https://www.genecards.org/cgi-bin/carddisp.pl?gene=COL14A1
ITGA1	Integrin Subunit Alpha 1	Protein Coding	42	GC05P052788	2.07524	https://www.genecards.org/cgi-bin/carddisp.pl?gene=ITGA1
IL4R	Interleukin 4 Receptor	Protein Coding	46	GC16P027992	2.07425	https://www.genecards.org/cgi-bin/carddisp.pl?gene=IL4R
BAAT	Bile Acid-CoA:Amino Acid N-Acyltransferase	Protein Coding	42	GC09M101354	2.0704	https://www.genecards.org/cgi-bin/carddisp.pl?gene=BAAT
TWNK	Twinkle MtDNA Helicase	Protein Coding	32	GC10P100993	2.06402	https://www.genecards.org/cgi-bin/carddisp.pl?gene=TWNK
COL6A2	Collagen Type VI Alpha 2 Chain	Protein Coding	43	GC21P046098	2.05646	https://www.genecards.org/cgi-bin/carddisp.pl?gene=COL6A2
C5	Complement C5	Protein Coding	45	GC09M120933	2.05199	https://www.genecards.org/cgi-bin/carddisp.pl?gene=C5
DSG2	Desmoglein 2	Protein Coding	44	GC18P031498	2.04985	https://www.genecards.org/cgi-bin/carddisp.pl?gene=DSG2
ITGB1	Integrin Subunit Beta 1	Protein Coding	48	GC10M033116	2.04148	https://www.genecards.org/cgi-bin/carddisp.pl?gene=ITGB1
SRF	Serum Response Factor	Protein Coding	41	GC06P043171	2.03856	https://www.genecards.org/cgi-bin/carddisp.pl?gene=SRF
MMP19	Matrix Metallopeptidase 19	Protein Coding	47	GC12M055835	2.0379	https://www.genecards.org/cgi-bin/carddisp.pl?gene=MMP19
MBTPS2	Membrane Bound Transcription Factor Peptidase, Site 2	Protein Coding	41	GC0XP021839	2.03724	https://www.genecards.org/cgi-bin/carddisp.pl?gene=MBTPS2
SPRY2	Sprouty RTK Signaling Antagonist 2	Protein Coding	44	GC13M080335	2.03539	https://www.genecards.org/cgi-bin/carddisp.pl?gene=SPRY2
ENO1	Enolase 1	Protein Coding	45	GC01M008861	2.0326	https://www.genecards.org/cgi-bin/carddisp.pl?gene=ENO1
NUP133	Nucleoporin 133	Protein Coding	40	GC01M229520	2.03209	https://www.genecards.org/cgi-bin/carddisp.pl?gene=NUP133
RAPSN	Receptor Associated Protein Of The Synapse	Protein Coding	41	GC11M089370	2.03143	https://www.genecards.org/cgi-bin/carddisp.pl?gene=RAPSN
IGF2	Insulin Like Growth Factor 2	Protein Coding	46	GC11M003294	2.0313	https://www.genecards.org/cgi-bin/carddisp.pl?gene=IGF2
CD274	CD274 Molecule	Protein Coding	42	GC09P005450	2.0305	https://www.genecards.org/cgi-bin/carddisp.pl?gene=CD274
CXCL11	C-X-C Motif Chemokine Ligand 11	Protein Coding	39	GC04M076033	2.02765	https://www.genecards.org/cgi-bin/carddisp.pl?gene=CXCL11
MIR222	MicroRNA 222	RNA Gene	21	GC0XM045747	2.02727	https://www.genecards.org/cgi-bin/carddisp.pl?gene=MIR222
LMOD1	Leiomodin 1	Protein Coding	41	GC01M201896	2.0244	https://www.genecards.org/cgi-bin/carddisp.pl?gene=LMOD1
CD1C	CD1c Molecule	Protein Coding	38	GC01P158289	2.02345	https://www.genecards.org/cgi-bin/carddisp.pl?gene=CD1C
DLST	Dihydrolipoamide S-Succinyltransferase	Protein Coding	45	GC14P074881	2.02123	https://www.genecards.org/cgi-bin/carddisp.pl?gene=DLST
IFT20	Intraflagellar Transport 20	Protein Coding	34	GC17M035124	2.01768	https://www.genecards.org/cgi-bin/carddisp.pl?gene=IFT20
LGALS3BP	Galectin 3 Binding Protein	Protein Coding	41	GC17M078971	2.00512	https://www.genecards.org/cgi-bin/carddisp.pl?gene=LGALS3BP
PEX6	Peroxisomal Biogenesis Factor 6	Protein Coding	42	GC06M042963	2.00374	https://www.genecards.org/cgi-bin/carddisp.pl?gene=PEX6
GRK2	G Protein-Coupled Receptor Kinase 2	Protein Coding	36	GC11P067266	2.00374	https://www.genecards.org/cgi-bin/carddisp.pl?gene=GRK2
MICALL2	MICAL Like 2	Protein Coding	34	GC07M001650	2.00374	https://www.genecards.org/cgi-bin/carddisp.pl?gene=MICALL2
FLNC-AS1	FLNC Antisense RNA 1	RNA Gene	12	GC07M128851	2.00374	https://www.genecards.org/cgi-bin/carddisp.pl?gene=FLNC-AS1
MYLK	Myosin Light Chain Kinase	Protein Coding	49	GC03M123610	2.00171	https://www.genecards.org/cgi-bin/carddisp.pl?gene=MYLK
EPRS1	Glutamyl-Prolyl-TRNA Synthetase 1	Protein Coding	35	GC01M219969	2.00002	https://www.genecards.org/cgi-bin/carddisp.pl?gene=EPRS1
GYS1	Glycogen Synthase 1	Protein Coding	47	GC19M066067	1.99812	https://www.genecards.org/cgi-bin/carddisp.pl?gene=GYS1
ADORA2A	Adenosine A2a Receptor	Protein Coding	44	GC22P024417	1.99509	https://www.genecards.org/cgi-bin/carddisp.pl?gene=ADORA2A
MMP14	Matrix Metallopeptidase 14	Protein Coding	49	GC14P032700	1.99348	https://www.genecards.org/cgi-bin/carddisp.pl?gene=MMP14
CFTRP1	CFTR Pseudogene 1	Pseudogene	5	GC20M025901	1.99306	https://www.genecards.org/cgi-bin/carddisp.pl?gene=CFTRP1
CFTRP3	CFTR Pseudogene 3	Pseudogene	5	GC20M030214	1.99306	https://www.genecards.org/cgi-bin/carddisp.pl?gene=CFTRP3
CFTRP2	CFTR Pseudogene 2	Pseudogene	3	GC20P029641	1.99306	https://www.genecards.org/cgi-bin/carddisp.pl?gene=CFTRP2
AHSG	Alpha 2-HS Glycoprotein	Protein Coding	42	GC03P186629	1.99293	https://www.genecards.org/cgi-bin/carddisp.pl?gene=AHSG
RAB27A	RAB27A, Member RAS Oncogene Family	Protein Coding	47	GC15M055202	1.99031	https://www.genecards.org/cgi-bin/carddisp.pl?gene=RAB27A
AVPR2	Arginine Vasopressin Receptor 2	Protein Coding	45	GC0XP153902	1.98885	https://www.genecards.org/cgi-bin/carddisp.pl?gene=AVPR2
FLI1	Fli-1 Proto-Oncogene, ETS Transcription Factor	Protein Coding	46	GC11P128686	1.98858	https://www.genecards.org/cgi-bin/carddisp.pl?gene=FLI1
ABCB7	ATP Binding Cassette Subfamily B Member 7	Protein Coding	43	GC0XM075053	1.98749	https://www.genecards.org/cgi-bin/carddisp.pl?gene=ABCB7
MT-ND4	Mitochondrially Encoded NADH:Ubiquinone Oxidoreductase Core Subunit 4	Protein Coding	33	GCMTP010762	1.98518	https://www.genecards.org/cgi-bin/carddisp.pl?gene=MT-ND4
IKBKG	Inhibitor Of Nuclear Factor Kappa B Kinase Regulatory Subunit Gamma	Protein Coding	46	GC0XP154541	1.98403	https://www.genecards.org/cgi-bin/carddisp.pl?gene=IKBKG
PF4	Platelet Factor 4	Protein Coding	39	GC04M073980	1.9821	https://www.genecards.org/cgi-bin/carddisp.pl?gene=PF4
RACK1	Receptor For Activated C Kinase 1	Protein Coding	35	GC05M181795	1.97908	https://www.genecards.org/cgi-bin/carddisp.pl?gene=RACK1
MIR494	MicroRNA 494	RNA Gene	18	GC14P109997	1.97657	https://www.genecards.org/cgi-bin/carddisp.pl?gene=MIR494
MED23	Mediator Complex Subunit 23	Protein Coding	41	GC06M131573	1.97576	https://www.genecards.org/cgi-bin/carddisp.pl?gene=MED23
WNT5A	Wnt Family Member 5A	Protein Coding	48	GC03M055465	1.97053	https://www.genecards.org/cgi-bin/carddisp.pl?gene=WNT5A
IL11	Interleukin 11	Protein Coding	39	GC19M055364	1.96844	https://www.genecards.org/cgi-bin/carddisp.pl?gene=IL11
MIR29B1	MicroRNA 29b-1	RNA Gene	21	GC07M130877	1.96616	https://www.genecards.org/cgi-bin/carddisp.pl?gene=MIR29B1
IL7	Interleukin 7	Protein Coding	40	GC08M078689	1.9619	https://www.genecards.org/cgi-bin/carddisp.pl?gene=IL7
PDE5A	Phosphodiesterase 5A	Protein Coding	44	GC04M119494	1.95891	https://www.genecards.org/cgi-bin/carddisp.pl?gene=PDE5A
CTSL	Cathepsin L	Protein Coding	45	GC09P087725	1.95685	https://www.genecards.org/cgi-bin/carddisp.pl?gene=CTSL
HAX1	HCLS1 Associated Protein X-1	Protein Coding	41	GC01P154273	1.95428	https://www.genecards.org/cgi-bin/carddisp.pl?gene=HAX1
PTH	Parathyroid Hormone	Protein Coding	44	GC11M013492	1.95368	https://www.genecards.org/cgi-bin/carddisp.pl?gene=PTH
LOC111674468	CFTR Intron 21 Enhancer	Biological Region	2	GC07P117660	1.9504	https://www.genecards.org/cgi-bin/carddisp.pl?gene=LOC111674468
MIR200A	MicroRNA 200a	RNA Gene	21	GC01P003859	1.94999	https://www.genecards.org/cgi-bin/carddisp.pl?gene=MIR200A
ADAR	Adenosine Deaminase RNA Specific	Protein Coding	43	GC01M154582	1.94893	https://www.genecards.org/cgi-bin/carddisp.pl?gene=ADAR
CCL1	C-C Motif Chemokine Ligand 1	Protein Coding	36	GC17M035584	1.94796	https://www.genecards.org/cgi-bin/carddisp.pl?gene=CCL1
DVL2	Dishevelled Segment Polarity Protein 2	Protein Coding	44	GC17M007225	1.94734	https://www.genecards.org/cgi-bin/carddisp.pl?gene=DVL2
BICD2	BICD Cargo Adaptor 2	Protein Coding	40	GC09M092711	1.9466	https://www.genecards.org/cgi-bin/carddisp.pl?gene=BICD2
CHIC2	Cysteine Rich Hydrophobic Domain 2	Protein Coding	37	GC04M054009	1.94623	https://www.genecards.org/cgi-bin/carddisp.pl?gene=CHIC2
IFNL4	Interferon Lambda 4 (Gene/Pseudogene)	Protein Coding	19	GC19M039246	1.94449	https://www.genecards.org/cgi-bin/carddisp.pl?gene=IFNL4
SLC10A2	Solute Carrier Family 10 Member 2	Protein Coding	41	GC13M103043	1.94259	https://www.genecards.org/cgi-bin/carddisp.pl?gene=SLC10A2
SNCA	Synuclein Alpha	Protein Coding	48	GC04M089724	1.94161	https://www.genecards.org/cgi-bin/carddisp.pl?gene=SNCA
TNFSF11	TNF Superfamily Member 11	Protein Coding	45	GC13P042562	1.93971	https://www.genecards.org/cgi-bin/carddisp.pl?gene=TNFSF11
TNFRSF6B	TNF Receptor Superfamily Member 6b	Protein Coding	41	GC20P063696	1.93941	https://www.genecards.org/cgi-bin/carddisp.pl?gene=TNFRSF6B
F5	Coagulation Factor V	Protein Coding	45	GC01M169511	1.9369	https://www.genecards.org/cgi-bin/carddisp.pl?gene=F5
PDP1	Pyruvate Dehydrogenase Phosphatase Catalytic Subunit 1	Protein Coding	45	GC08P093857	1.93333	https://www.genecards.org/cgi-bin/carddisp.pl?gene=PDP1
EXOSC10	Exosome Component 10	Protein Coding	37	GC01M011067	1.93267	https://www.genecards.org/cgi-bin/carddisp.pl?gene=EXOSC10
TSC2	TSC Complex Subunit 2	Protein Coding	48	GC16P011696	1.93253	https://www.genecards.org/cgi-bin/carddisp.pl?gene=TSC2
EPAS1	Endothelial PAS Domain Protein 1	Protein Coding	48	GC02P046293	1.93232	https://www.genecards.org/cgi-bin/carddisp.pl?gene=EPAS1
SERPINF2	Serpin Family F Member 2	Protein Coding	44	GC17P001742	1.93142	https://www.genecards.org/cgi-bin/carddisp.pl?gene=SERPINF2
MBOAT7	Membrane Bound O-Acyltransferase Domain Containing 7	Protein Coding	39	GC19M054173	1.93038	https://www.genecards.org/cgi-bin/carddisp.pl?gene=MBOAT7
CBL	Cbl Proto-Oncogene	Protein Coding	49	GC11P119206	1.92994	https://www.genecards.org/cgi-bin/carddisp.pl?gene=CBL
REV3L	REV3 Like, DNA Directed Polymerase Zeta Catalytic Subunit	Protein Coding	44	GC06M111299	1.92939	https://www.genecards.org/cgi-bin/carddisp.pl?gene=REV3L
HYLS1	HYLS1 Centriolar And Ciliogenesis Associated	Protein Coding	38	GC11P125883	1.92939	https://www.genecards.org/cgi-bin/carddisp.pl?gene=HYLS1
RNF220	Ring Finger Protein 220	Protein Coding	38	GC01P044405	1.92939	https://www.genecards.org/cgi-bin/carddisp.pl?gene=RNF220
SLC30A7	Solute Carrier Family 30 Member 7	Protein Coding	37	GC01P100896	1.92939	https://www.genecards.org/cgi-bin/carddisp.pl?gene=SLC30A7
LMOD2	Leiomodin 2	Protein Coding	34	GC07P123655	1.92939	https://www.genecards.org/cgi-bin/carddisp.pl?gene=LMOD2
RASL12	RAS Like Family 12	Protein Coding	34	GC15M065045	1.92939	https://www.genecards.org/cgi-bin/carddisp.pl?gene=RASL12
LOC102723439	Uncharacterized LOC102723439	RNA Gene	9	GC10M074506	1.92939	https://www.genecards.org/cgi-bin/carddisp.pl?gene=LOC102723439
ATD	Asphixiating Thoracic Dystrophy (Chondroectodermal Dysplasia-Like Syndrome)	Genetic Locus	3	GC15U901329	1.92939	https://www.genecards.org/cgi-bin/carddisp.pl?gene=ATD
LOC110121486	VISTA Enhancer Hs2143	Biological Region	3	GC10P086684	1.92939	https://www.genecards.org/cgi-bin/carddisp.pl?gene=LOC110121486
MBS1	Moebius Syndrome 1	Genetic Locus	3	GC13U990023	1.92939	https://www.genecards.org/cgi-bin/carddisp.pl?gene=MBS1
PRKD1	Protein Kinase D1	Protein Coding	48	GC14M029576	1.92931	https://www.genecards.org/cgi-bin/carddisp.pl?gene=PRKD1
PLAT	Plasminogen Activator, Tissue Type	Protein Coding	48	GC08M042174	1.92893	https://www.genecards.org/cgi-bin/carddisp.pl?gene=PLAT
TYMP	Thymidine Phosphorylase	Protein Coding	45	GC22M050525	1.9288	https://www.genecards.org/cgi-bin/carddisp.pl?gene=TYMP
MERTK	MER Proto-Oncogene, Tyrosine Kinase	Protein Coding	49	GC02P111898	1.92836	https://www.genecards.org/cgi-bin/carddisp.pl?gene=MERTK
ATXN10	Ataxin 10	Protein Coding	41	GC22P045673	1.92831	https://www.genecards.org/cgi-bin/carddisp.pl?gene=ATXN10
ETS1	ETS Proto-Oncogene 1, Transcription Factor	Protein Coding	45	GC11M128458	1.92789	https://www.genecards.org/cgi-bin/carddisp.pl?gene=ETS1
CSMD1	CUB And Sushi Multiple Domains 1	Protein Coding	38	GC08M002953	1.91925	https://www.genecards.org/cgi-bin/carddisp.pl?gene=CSMD1
ZEB1	Zinc Finger E-Box Binding Homeobox 1	Protein Coding	46	GC10P031318	1.91902	https://www.genecards.org/cgi-bin/carddisp.pl?gene=ZEB1
GATA1	GATA Binding Protein 1	Protein Coding	45	GC0XP048786	1.91825	https://www.genecards.org/cgi-bin/carddisp.pl?gene=GATA1
ARSA	Arylsulfatase A	Protein Coding	46	GC22M050622	1.91727	https://www.genecards.org/cgi-bin/carddisp.pl?gene=ARSA
PIK3C2A	Phosphatidylinositol-4-Phosphate 3-Kinase Catalytic Subunit Type 2 Alpha	Protein Coding	45	GC11M017580	1.91579	https://www.genecards.org/cgi-bin/carddisp.pl?gene=PIK3C2A
ADAM17	ADAM Metallopeptidase Domain 17	Protein Coding	49	GC02M009488	1.91253	https://www.genecards.org/cgi-bin/carddisp.pl?gene=ADAM17
SHROOM3	Shroom Family Member 3	Protein Coding	37	GC04P076435	1.91092	https://www.genecards.org/cgi-bin/carddisp.pl?gene=SHROOM3
H2AC18	H2A Clustered Histone 18	Protein Coding	26	GC01M152015	1.90744	https://www.genecards.org/cgi-bin/carddisp.pl?gene=H2AC18
TLR7	Toll Like Receptor 7	Protein Coding	46	GC0XP012867	1.90664	https://www.genecards.org/cgi-bin/carddisp.pl?gene=TLR7
MIR152	MicroRNA 152	RNA Gene	22	GC17M048037	1.90151	https://www.genecards.org/cgi-bin/carddisp.pl?gene=MIR152
FABP4	Fatty Acid Binding Protein 4	Protein Coding	43	GC08M081478	1.89758	https://www.genecards.org/cgi-bin/carddisp.pl?gene=FABP4
STAT5A	Signal Transducer And Activator Of Transcription 5A	Protein Coding	45	GC17P042287	1.89511	https://www.genecards.org/cgi-bin/carddisp.pl?gene=STAT5A
FKBP5	FKBP Prolyl Isomerase 5	Protein Coding	45	GC06M066105	1.89493	https://www.genecards.org/cgi-bin/carddisp.pl?gene=FKBP5
ABL1	ABL Proto-Oncogene 1, Non-Receptor Tyrosine Kinase	Protein Coding	50	GC09P130713	1.8911	https://www.genecards.org/cgi-bin/carddisp.pl?gene=ABL1
CENPB	Centromere Protein B	Protein Coding	36	GC20M003783	1.88977	https://www.genecards.org/cgi-bin/carddisp.pl?gene=CENPB
PLXNC1	Plexin C1	Protein Coding	38	GC12P094150	1.88857	https://www.genecards.org/cgi-bin/carddisp.pl?gene=PLXNC1
FKRP	Fukutin Related Protein	Protein Coding	39	GC19P066940	1.8862	https://www.genecards.org/cgi-bin/carddisp.pl?gene=FKRP
SEC61B	SEC61 Translocon Subunit Beta	Protein Coding	37	GC09P099222	1.88576	https://www.genecards.org/cgi-bin/carddisp.pl?gene=SEC61B
CDH11	Cadherin 11	Protein Coding	46	GC16M064943	1.8846	https://www.genecards.org/cgi-bin/carddisp.pl?gene=CDH11
SDC1	Syndecan 1	Protein Coding	41	GC02M020200	1.8846	https://www.genecards.org/cgi-bin/carddisp.pl?gene=SDC1
ADRB1	Adrenoceptor Beta 1	Protein Coding	46	GC10P114044	1.88124	https://www.genecards.org/cgi-bin/carddisp.pl?gene=ADRB1
TTBK2	Tau Tubulin Kinase 2	Protein Coding	42	GC15M042738	1.87995	https://www.genecards.org/cgi-bin/carddisp.pl?gene=TTBK2
LTBP1	Latent Transforming Growth Factor Beta Binding Protein 1	Protein Coding	44	GC02P032946	1.87985	https://www.genecards.org/cgi-bin/carddisp.pl?gene=LTBP1
EPCAM	Epithelial Cell Adhesion Molecule	Protein Coding	46	GC02P047345	1.87832	https://www.genecards.org/cgi-bin/carddisp.pl?gene=EPCAM
MAGI2	Membrane Associated Guanylate Kinase, WW And PDZ Domain Containing 2	Protein Coding	42	GC07M078017	1.87741	https://www.genecards.org/cgi-bin/carddisp.pl?gene=MAGI2
MAPT	Microtubule Associated Protein Tau	Protein Coding	48	GC17P045894	1.8773	https://www.genecards.org/cgi-bin/carddisp.pl?gene=MAPT
TXNRD2	Thioredoxin Reductase 2	Protein Coding	45	GC22M019863	1.87573	https://www.genecards.org/cgi-bin/carddisp.pl?gene=TXNRD2
NPPA	Natriuretic Peptide A	Protein Coding	44	GC01M011846	1.87468	https://www.genecards.org/cgi-bin/carddisp.pl?gene=NPPA
PTGS1	Prostaglandin-Endoperoxide Synthase 1	Protein Coding	45	GC09P122370	1.87063	https://www.genecards.org/cgi-bin/carddisp.pl?gene=PTGS1
NR3C1	Nuclear Receptor Subfamily 3 Group C Member 1	Protein Coding	48	GC05M143277	1.87037	https://www.genecards.org/cgi-bin/carddisp.pl?gene=NR3C1
ICOSLG	Inducible T Cell Costimulator Ligand	Protein Coding	39	GC21M044222	1.86819	https://www.genecards.org/cgi-bin/carddisp.pl?gene=ICOSLG
ATP6AP2	ATPase H+ Transporting Accessory Protein 2	Protein Coding	43	GC0XP040582	1.86557	https://www.genecards.org/cgi-bin/carddisp.pl?gene=ATP6AP2
ERBB2	Erb-B2 Receptor Tyrosine Kinase 2	Protein Coding	52	GC17P039687	1.86511	https://www.genecards.org/cgi-bin/carddisp.pl?gene=ERBB2
DOK5	Docking Protein 5	Protein Coding	38	GC20P054476	1.85883	https://www.genecards.org/cgi-bin/carddisp.pl?gene=DOK5
TIMP4	TIMP Metallopeptidase Inhibitor 4	Protein Coding	38	GC03M012153	1.85815	https://www.genecards.org/cgi-bin/carddisp.pl?gene=TIMP4
MIR200C	MicroRNA 200c	RNA Gene	21	GC12P021094	1.85668	https://www.genecards.org/cgi-bin/carddisp.pl?gene=MIR200C
TNNI2	Troponin I2, Fast Skeletal Type	Protein Coding	43	GC11P001865	1.85507	https://www.genecards.org/cgi-bin/carddisp.pl?gene=TNNI2
PIEZO2	Piezo Type Mechanosensitive Ion Channel Component 2	Protein Coding	35	GC18M010670	1.85507	https://www.genecards.org/cgi-bin/carddisp.pl?gene=PIEZO2
ETV6	ETS Variant Transcription Factor 6	Protein Coding	45	GC12P011649	1.85488	https://www.genecards.org/cgi-bin/carddisp.pl?gene=ETV6
CYP11B2	Cytochrome P450 Family 11 Subfamily B Member 2	Protein Coding	46	GC08M142910	1.85426	https://www.genecards.org/cgi-bin/carddisp.pl?gene=CYP11B2
GIPC1	GIPC PDZ Domain Containing Family Member 1	Protein Coding	42	GC19M014516	1.85378	https://www.genecards.org/cgi-bin/carddisp.pl?gene=GIPC1
COL12A1	Collagen Type XII Alpha 1 Chain	Protein Coding	41	GC06M075084	1.85378	https://www.genecards.org/cgi-bin/carddisp.pl?gene=COL12A1
CTSD	Cathepsin D	Protein Coding	50	GC11M001752	1.84979	https://www.genecards.org/cgi-bin/carddisp.pl?gene=CTSD
LTB4R2	Leukotriene B4 Receptor 2	Protein Coding	41	GC14P032722	1.84709	https://www.genecards.org/cgi-bin/carddisp.pl?gene=LTB4R2
NSMCE3	NSE3 Homolog, SMC5-SMC6 Complex Component	Protein Coding	31	GC15M029392	1.84309	https://www.genecards.org/cgi-bin/carddisp.pl?gene=NSMCE3
MAP2K1	Mitogen-Activated Protein Kinase Kinase 1	Protein Coding	51	GC15P066386	1.84275	https://www.genecards.org/cgi-bin/carddisp.pl?gene=MAP2K1
MIR378A	MicroRNA 378a	RNA Gene	21	GC05P149732	1.84119	https://www.genecards.org/cgi-bin/carddisp.pl?gene=MIR378A
COL4A5	Collagen Type IV Alpha 5 Chain	Protein Coding	43	GC0XP108439	1.84066	https://www.genecards.org/cgi-bin/carddisp.pl?gene=COL4A5
PLA2G7	Phospholipase A2 Group VII	Protein Coding	48	GC06M046704	1.8404	https://www.genecards.org/cgi-bin/carddisp.pl?gene=PLA2G7
FOXG1	Forkhead Box G1	Protein Coding	42	GC14P028766	1.83967	https://www.genecards.org/cgi-bin/carddisp.pl?gene=FOXG1
ASCC1	Activating Signal Cointegrator 1 Complex Subunit 1	Protein Coding	40	GC10M072096	1.83967	https://www.genecards.org/cgi-bin/carddisp.pl?gene=ASCC1
HOGA1	4-Hydroxy-2-Oxoglutarate Aldolase 1	Protein Coding	37	GC10P097586	1.83967	https://www.genecards.org/cgi-bin/carddisp.pl?gene=HOGA1
MIR148B	MicroRNA 148b	RNA Gene	21	GC12P054337	1.83967	https://www.genecards.org/cgi-bin/carddisp.pl?gene=MIR148B
ADM	Adrenomedullin	Protein Coding	43	GC11P010304	1.83844	https://www.genecards.org/cgi-bin/carddisp.pl?gene=ADM
TRPM7	Transient Receptor Potential Cation Channel Subfamily M Member 7	Protein Coding	44	GC15M050552	1.83659	https://www.genecards.org/cgi-bin/carddisp.pl?gene=TRPM7
AQP2	Aquaporin 2	Protein Coding	45	GC12P049950	1.83602	https://www.genecards.org/cgi-bin/carddisp.pl?gene=AQP2
G6PC1	Glucose-6-Phosphatase Catalytic Subunit 1	Protein Coding	34	GC17P056158	1.83301	https://www.genecards.org/cgi-bin/carddisp.pl?gene=G6PC1
NR1I3	Nuclear Receptor Subfamily 1 Group I Member 3	Protein Coding	44	GC01M161229	1.83165	https://www.genecards.org/cgi-bin/carddisp.pl?gene=NR1I3
LDLR	Low Density Lipoprotein Receptor	Protein Coding	49	GC19P011091	1.83143	https://www.genecards.org/cgi-bin/carddisp.pl?gene=LDLR
SNRNP70	Small Nuclear Ribonucleoprotein U1 Subunit 70	Protein Coding	37	GC19P049085	1.82752	https://www.genecards.org/cgi-bin/carddisp.pl?gene=SNRNP70
ILK	Integrin Linked Kinase	Protein Coding	44	GC11P006604	1.82435	https://www.genecards.org/cgi-bin/carddisp.pl?gene=ILK
FH	Fumarate Hydratase	Protein Coding	45	GC01M241499	1.82299	https://www.genecards.org/cgi-bin/carddisp.pl?gene=FH
FOXM1	Forkhead Box M1	Protein Coding	42	GC12M002857	1.82262	https://www.genecards.org/cgi-bin/carddisp.pl?gene=FOXM1
BRD4	Bromodomain Containing 4	Protein Coding	46	GC19M015236	1.82165	https://www.genecards.org/cgi-bin/carddisp.pl?gene=BRD4
DNMT3A	DNA Methyltransferase 3 Alpha	Protein Coding	49	GC02M025228	1.8187	https://www.genecards.org/cgi-bin/carddisp.pl?gene=DNMT3A
PRKAA1	Protein Kinase AMP-Activated Catalytic Subunit Alpha 1	Protein Coding	45	GC05M040759	1.81513	https://www.genecards.org/cgi-bin/carddisp.pl?gene=PRKAA1
U2AF1	U2 Small Nuclear RNA Auxiliary Factor 1	Protein Coding	42	GC21M043092	1.81193	https://www.genecards.org/cgi-bin/carddisp.pl?gene=U2AF1
SNAI2	Snail Family Transcriptional Repressor 2	Protein Coding	42	GC08M048917	1.81172	https://www.genecards.org/cgi-bin/carddisp.pl?gene=SNAI2
BSG	Basigin (Ok Blood Group)	Protein Coding	42	GC19P000571	1.81127	https://www.genecards.org/cgi-bin/carddisp.pl?gene=BSG
TP53BP1	Tumor Protein P53 Binding Protein 1	Protein Coding	42	GC15M043403	1.80985	https://www.genecards.org/cgi-bin/carddisp.pl?gene=TP53BP1
HNMT	Histamine N-Methyltransferase	Protein Coding	43	GC02P137964	1.80961	https://www.genecards.org/cgi-bin/carddisp.pl?gene=HNMT
PLK1	Polo Like Kinase 1	Protein Coding	48	GC16P024283	1.809	https://www.genecards.org/cgi-bin/carddisp.pl?gene=PLK1
HABP2	Hyaluronan Binding Protein 2	Protein Coding	45	GC10P113550	1.8043	https://www.genecards.org/cgi-bin/carddisp.pl?gene=HABP2
SLC45A2	Solute Carrier Family 45 Member 2	Protein Coding	38	GC05M033944	1.80409	https://www.genecards.org/cgi-bin/carddisp.pl?gene=SLC45A2
RAB7B	RAB7B, Member RAS Oncogene Family	Protein Coding	31	GC01M205976	1.80306	https://www.genecards.org/cgi-bin/carddisp.pl?gene=RAB7B
AOC1	Amine Oxidase Copper Containing 1	Protein Coding	38	GC07P150824	1.80262	https://www.genecards.org/cgi-bin/carddisp.pl?gene=AOC1
LRBA	LPS Responsive Beige-Like Anchor Protein	Protein Coding	40	GC04M150264	1.79825	https://www.genecards.org/cgi-bin/carddisp.pl?gene=LRBA
BMP4	Bone Morphogenetic Protein 4	Protein Coding	46	GC14M053949	1.79712	https://www.genecards.org/cgi-bin/carddisp.pl?gene=BMP4
FLT1	Fms Related Receptor Tyrosine Kinase 1	Protein Coding	49	GC13M028300	1.79584	https://www.genecards.org/cgi-bin/carddisp.pl?gene=FLT1
ANPEP	Alanyl Aminopeptidase, Membrane	Protein Coding	48	GC15M089784	1.79256	https://www.genecards.org/cgi-bin/carddisp.pl?gene=ANPEP
MAP3K7	Mitogen-Activated Protein Kinase Kinase Kinase 7	Protein Coding	48	GC06M090513	1.79179	https://www.genecards.org/cgi-bin/carddisp.pl?gene=MAP3K7
MIR154	MicroRNA 154	RNA Gene	20	GC14P109969	1.79049	https://www.genecards.org/cgi-bin/carddisp.pl?gene=MIR154
MYO6	Myosin VI	Protein Coding	44	GC06P075749	1.78568	https://www.genecards.org/cgi-bin/carddisp.pl?gene=MYO6
SOAT2	Sterol O-Acyltransferase 2	Protein Coding	42	GC12P053103	1.7847	https://www.genecards.org/cgi-bin/carddisp.pl?gene=SOAT2
CXCR5	C-X-C Motif Chemokine Receptor 5	Protein Coding	38	GC11P118924	1.7808	https://www.genecards.org/cgi-bin/carddisp.pl?gene=CXCR5
CCND1	Cyclin D1	Protein Coding	49	GC11P069641	1.78055	https://www.genecards.org/cgi-bin/carddisp.pl?gene=CCND1
ROCK2	Rho Associated Coiled-Coil Containing Protein Kinase 2	Protein Coding	45	GC02M011309	1.77999	https://www.genecards.org/cgi-bin/carddisp.pl?gene=ROCK2
EDNRB	Endothelin Receptor Type B	Protein Coding	47	GC13M077895	1.77812	https://www.genecards.org/cgi-bin/carddisp.pl?gene=EDNRB
FGF19	Fibroblast Growth Factor 19	Protein Coding	42	GC11M090231	1.77661	https://www.genecards.org/cgi-bin/carddisp.pl?gene=FGF19
HOTAIR	HOX Transcript Antisense RNA	RNA Gene	25	GC12M053962	1.77304	https://www.genecards.org/cgi-bin/carddisp.pl?gene=HOTAIR
ACTN4	Actinin Alpha 4	Protein Coding	45	GC19P038647	1.77166	https://www.genecards.org/cgi-bin/carddisp.pl?gene=ACTN4
CRHR1	Corticotropin Releasing Hormone Receptor 1	Protein Coding	42	GC17P045784	1.76972	https://www.genecards.org/cgi-bin/carddisp.pl?gene=CRHR1
VANGL2	VANGL Planar Cell Polarity Protein 2	Protein Coding	41	GC01P160400	1.76939	https://www.genecards.org/cgi-bin/carddisp.pl?gene=VANGL2
PI4KA	Phosphatidylinositol 4-Kinase Alpha	Protein Coding	46	GC22M020707	1.76516	https://www.genecards.org/cgi-bin/carddisp.pl?gene=PI4KA
OSTM1	Osteoclastogenesis Associated Transmembrane Protein 1	Protein Coding	39	GC06M108041	1.76516	https://www.genecards.org/cgi-bin/carddisp.pl?gene=OSTM1
TTC7A	Tetratricopeptide Repeat Domain 7A	Protein Coding	37	GC02P046906	1.76516	https://www.genecards.org/cgi-bin/carddisp.pl?gene=TTC7A
CSF1R	Colony Stimulating Factor 1 Receptor	Protein Coding	49	GC05M150053	1.76211	https://www.genecards.org/cgi-bin/carddisp.pl?gene=CSF1R
GJA5	Gap Junction Protein Alpha 5	Protein Coding	44	GC01M147756	1.76197	https://www.genecards.org/cgi-bin/carddisp.pl?gene=GJA5
CASP1	Caspase 1	Protein Coding	48	GC11M105025	1.76056	https://www.genecards.org/cgi-bin/carddisp.pl?gene=CASP1
ADIPOR2	Adiponectin Receptor 2	Protein Coding	41	GC12P001670	1.75967	https://www.genecards.org/cgi-bin/carddisp.pl?gene=ADIPOR2
ESR1	Estrogen Receptor 1	Protein Coding	50	GC06P151656	1.75965	https://www.genecards.org/cgi-bin/carddisp.pl?gene=ESR1
FGF21	Fibroblast Growth Factor 21	Protein Coding	37	GC19P067053	1.75807	https://www.genecards.org/cgi-bin/carddisp.pl?gene=FGF21
HSPA1A	Heat Shock Protein Family A (Hsp70) Member 1A	Protein Coding	44	GC06P083713	1.75645	https://www.genecards.org/cgi-bin/carddisp.pl?gene=HSPA1A
STX16	Syntaxin 16	Protein Coding	40	GC20P058652	1.75512	https://www.genecards.org/cgi-bin/carddisp.pl?gene=STX16
ROCK1	Rho Associated Coiled-Coil Containing Protein Kinase 1	Protein Coding	48	GC18M020946	1.75417	https://www.genecards.org/cgi-bin/carddisp.pl?gene=ROCK1
MIR483	MicroRNA 483	RNA Gene	20	GC11M003297	1.7522	https://www.genecards.org/cgi-bin/carddisp.pl?gene=MIR483
RLBP1	Retinaldehyde Binding Protein 1	Protein Coding	44	GC15M089209	1.75096	https://www.genecards.org/cgi-bin/carddisp.pl?gene=RLBP1
EGLN2	Egl-9 Family Hypoxia Inducible Factor 2	Protein Coding	43	GC19P066714	1.75028	https://www.genecards.org/cgi-bin/carddisp.pl?gene=EGLN2
WDR73	WD Repeat Domain 73	Protein Coding	36	GC15M084639	1.74863	https://www.genecards.org/cgi-bin/carddisp.pl?gene=WDR73
MT-ND5	Mitochondrially Encoded NADH:Ubiquinone Oxidoreductase Core Subunit 5	Protein Coding	33	GCMTP012339	1.74863	https://www.genecards.org/cgi-bin/carddisp.pl?gene=MT-ND5
NOTCH2NLC	Notch 2 N-Terminal Like C	Protein Coding	13	GC01P149390	1.74863	https://www.genecards.org/cgi-bin/carddisp.pl?gene=NOTCH2NLC
SP1	Sp1 Transcription Factor	Protein Coding	44	GC12P053380	1.74732	https://www.genecards.org/cgi-bin/carddisp.pl?gene=SP1
CEP97	Centrosomal Protein 97	Protein Coding	34	GC03P101769	1.74696	https://www.genecards.org/cgi-bin/carddisp.pl?gene=CEP97
SRSF2	Serine And Arginine Rich Splicing Factor 2	Protein Coding	40	GC17M076734	1.74641	https://www.genecards.org/cgi-bin/carddisp.pl?gene=SRSF2
TP63	Tumor Protein P63	Protein Coding	46	GC03P189598	1.74269	https://www.genecards.org/cgi-bin/carddisp.pl?gene=TP63
NOTCH2	Notch Receptor 2	Protein Coding	48	GC01M119911	1.74259	https://www.genecards.org/cgi-bin/carddisp.pl?gene=NOTCH2
RUNX1	RUNX Family Transcription Factor 1	Protein Coding	46	GC21M034787	1.74218	https://www.genecards.org/cgi-bin/carddisp.pl?gene=RUNX1
EDN3	Endothelin 3	Protein Coding	45	GC20P059300	1.74027	https://www.genecards.org/cgi-bin/carddisp.pl?gene=EDN3
MICA	MHC Class I Polypeptide-Related Sequence A	Protein Coding	38	GC06P031399	1.73903	https://www.genecards.org/cgi-bin/carddisp.pl?gene=MICA
MIR26A1	MicroRNA 26a-1	RNA Gene	21	GC03P037969	1.73842	https://www.genecards.org/cgi-bin/carddisp.pl?gene=MIR26A1
PRKCB	Protein Kinase C Beta	Protein Coding	45	GC16P024288	1.73754	https://www.genecards.org/cgi-bin/carddisp.pl?gene=PRKCB
UBR1	Ubiquitin Protein Ligase E3 Component N-Recognin 1	Protein Coding	42	GC15M042942	1.7375	https://www.genecards.org/cgi-bin/carddisp.pl?gene=UBR1
A2M	Alpha-2-Macroglobulin	Protein Coding	43	GC12M009067	1.73724	https://www.genecards.org/cgi-bin/carddisp.pl?gene=A2M
FCN3	Ficolin 3	Protein Coding	44	GC01M027843	1.73526	https://www.genecards.org/cgi-bin/carddisp.pl?gene=FCN3
FLNA	Filamin A	Protein Coding	46	GC0XM154348	1.7338	https://www.genecards.org/cgi-bin/carddisp.pl?gene=FLNA
GLI1	GLI Family Zinc Finger 1	Protein Coding	45	GC12P057460	1.73237	https://www.genecards.org/cgi-bin/carddisp.pl?gene=GLI1
MIR212	MicroRNA 212	RNA Gene	20	GC17M002050	1.73063	https://www.genecards.org/cgi-bin/carddisp.pl?gene=MIR212
EXOC4	Exocyst Complex Component 4	Protein Coding	38	GC07P133253	1.72977	https://www.genecards.org/cgi-bin/carddisp.pl?gene=EXOC4
MAP3K5	Mitogen-Activated Protein Kinase Kinase Kinase 5	Protein Coding	45	GC06M136557	1.72852	https://www.genecards.org/cgi-bin/carddisp.pl?gene=MAP3K5
PITRM1	Pitrilysin Metallopeptidase 1	Protein Coding	40	GC10M003138	1.7274	https://www.genecards.org/cgi-bin/carddisp.pl?gene=PITRM1
TSPAN12	Tetraspanin 12	Protein Coding	42	GC07M120787	1.72545	https://www.genecards.org/cgi-bin/carddisp.pl?gene=TSPAN12
TNFSF10	TNF Superfamily Member 10	Protein Coding	42	GC03M172505	1.7228	https://www.genecards.org/cgi-bin/carddisp.pl?gene=TNFSF10
NOTCH3	Notch Receptor 3	Protein Coding	48	GC19M015159	1.72232	https://www.genecards.org/cgi-bin/carddisp.pl?gene=NOTCH3
SRY	Sex Determining Region Y	Protein Coding	34	GC0YM002698	1.7221	https://www.genecards.org/cgi-bin/carddisp.pl?gene=SRY
ALPP	Alkaline Phosphatase, Placental	Protein Coding	44	GC02P232378	1.71921	https://www.genecards.org/cgi-bin/carddisp.pl?gene=ALPP
IL17RA	Interleukin 17 Receptor A	Protein Coding	43	GC22P018684	1.71601	https://www.genecards.org/cgi-bin/carddisp.pl?gene=IL17RA
CD69	CD69 Molecule	Protein Coding	40	GC12M021100	1.71518	https://www.genecards.org/cgi-bin/carddisp.pl?gene=CD69
MIR125A	MicroRNA 125a	RNA Gene	22	GC19P067235	1.71332	https://www.genecards.org/cgi-bin/carddisp.pl?gene=MIR125A
SMURF2	SMAD Specific E3 Ubiquitin Protein Ligase 2	Protein Coding	41	GC17M064542	1.71126	https://www.genecards.org/cgi-bin/carddisp.pl?gene=SMURF2
MX1	MX Dynamin Like GTPase 1	Protein Coding	40	GC21P041420	1.71085	https://www.genecards.org/cgi-bin/carddisp.pl?gene=MX1
LPCAT1	Lysophosphatidylcholine Acyltransferase 1	Protein Coding	35	GC05M001456	1.70901	https://www.genecards.org/cgi-bin/carddisp.pl?gene=LPCAT1
SMARCA4	SWI/SNF Related, Matrix Associated, Actin Dependent Regulator Of Chromatin, Subfamily A, Member 4	Protein Coding	48	GC19P010932	1.70813	https://www.genecards.org/cgi-bin/carddisp.pl?gene=SMARCA4
BRAF	B-Raf Proto-Oncogene, Serine/Threonine Kinase	Protein Coding	50	GC07M140737	1.70782	https://www.genecards.org/cgi-bin/carddisp.pl?gene=BRAF
CYCS	Cytochrome C, Somatic	Protein Coding	46	GC07M025118	1.70777	https://www.genecards.org/cgi-bin/carddisp.pl?gene=CYCS
LAMA2	Laminin Subunit Alpha 2	Protein Coding	43	GC06P128863	1.70768	https://www.genecards.org/cgi-bin/carddisp.pl?gene=LAMA2
GOLM1	Golgi Membrane Protein 1	Protein Coding	38	GC09M086026	1.7071	https://www.genecards.org/cgi-bin/carddisp.pl?gene=GOLM1
PDGFC	Platelet Derived Growth Factor C	Protein Coding	42	GC04M156760	1.70554	https://www.genecards.org/cgi-bin/carddisp.pl?gene=PDGFC
CAPN5	Calpain 5	Protein Coding	42	GC11P077066	1.70491	https://www.genecards.org/cgi-bin/carddisp.pl?gene=CAPN5
RAC1	Rac Family Small GTPase 1	Protein Coding	47	GC07P006377	1.70034	https://www.genecards.org/cgi-bin/carddisp.pl?gene=RAC1
CCP110	Centriolar Coiled-Coil Protein 110	Protein Coding	37	GC16P019536	1.69568	https://www.genecards.org/cgi-bin/carddisp.pl?gene=CCP110
NCAPD2	Non-SMC Condensin I Complex Subunit D2	Protein Coding	40	GC12P006493	1.69032	https://www.genecards.org/cgi-bin/carddisp.pl?gene=NCAPD2
SNRPA	Small Nuclear Ribonucleoprotein Polypeptide A	Protein Coding	39	GC19P040750	1.69032	https://www.genecards.org/cgi-bin/carddisp.pl?gene=SNRPA
IL7R	Interleukin 7 Receptor	Protein Coding	44	GC05P035852	1.68883	https://www.genecards.org/cgi-bin/carddisp.pl?gene=IL7R
NR1H3	Nuclear Receptor Subfamily 1 Group H Member 3	Protein Coding	45	GC11P047248	1.68823	https://www.genecards.org/cgi-bin/carddisp.pl?gene=NR1H3
DNAH11	Dynein Axonemal Heavy Chain 11	Protein Coding	42	GC07P021543	1.68533	https://www.genecards.org/cgi-bin/carddisp.pl?gene=DNAH11
POLG	DNA Polymerase Gamma, Catalytic Subunit	Protein Coding	46	GC15M090834	1.68336	https://www.genecards.org/cgi-bin/carddisp.pl?gene=POLG
PRKAG2	Protein Kinase AMP-Activated Non-Catalytic Subunit Gamma 2	Protein Coding	48	GC07M151556	1.68261	https://www.genecards.org/cgi-bin/carddisp.pl?gene=PRKAG2
VPS33A	VPS33A Core Subunit Of CORVET And HOPS Complexes	Protein Coding	40	GC12M122229	1.6818	https://www.genecards.org/cgi-bin/carddisp.pl?gene=VPS33A
WFDC2	WAP Four-Disulfide Core Domain 2	Protein Coding	37	GC20P045469	1.67956	https://www.genecards.org/cgi-bin/carddisp.pl?gene=WFDC2
IL22	Interleukin 22	Protein Coding	40	GC12M068248	1.6793	https://www.genecards.org/cgi-bin/carddisp.pl?gene=IL22
DMD	Dystrophin	Protein Coding	45	GC0XM031097	1.67629	https://www.genecards.org/cgi-bin/carddisp.pl?gene=DMD
PPP2CA	Protein Phosphatase 2 Catalytic Subunit Alpha	Protein Coding	48	GC05M134194	1.67514	https://www.genecards.org/cgi-bin/carddisp.pl?gene=PPP2CA
PLAUR	Plasminogen Activator, Urokinase Receptor	Protein Coding	42	GC19M043646	1.67502	https://www.genecards.org/cgi-bin/carddisp.pl?gene=PLAUR
CNR1	Cannabinoid Receptor 1	Protein Coding	45	GC06M088139	1.67476	https://www.genecards.org/cgi-bin/carddisp.pl?gene=CNR1
WNT11	Wnt Family Member 11	Protein Coding	43	GC11M076186	1.67443	https://www.genecards.org/cgi-bin/carddisp.pl?gene=WNT11
IGF1R	Insulin Like Growth Factor 1 Receptor	Protein Coding	52	GC15P098648	1.67426	https://www.genecards.org/cgi-bin/carddisp.pl?gene=IGF1R
IFNGR2	Interferon Gamma Receptor 2	Protein Coding	42	GC21P033402	1.67267	https://www.genecards.org/cgi-bin/carddisp.pl?gene=IFNGR2
EHF	ETS Homologous Factor	Protein Coding	38	GC11P034621	1.67257	https://www.genecards.org/cgi-bin/carddisp.pl?gene=EHF
SEC63	SEC63 Homolog, Protein Translocation Regulator	Protein Coding	42	GC06M107867	1.67218	https://www.genecards.org/cgi-bin/carddisp.pl?gene=SEC63
SDHA	Succinate Dehydrogenase Complex Flavoprotein Subunit A	Protein Coding	46	GC05P000208	1.6707	https://www.genecards.org/cgi-bin/carddisp.pl?gene=SDHA
KLF11	Kruppel Like Factor 11	Protein Coding	38	GC02P010044	1.66867	https://www.genecards.org/cgi-bin/carddisp.pl?gene=KLF11
MAPK10	Mitogen-Activated Protein Kinase 10	Protein Coding	48	GC04M085990	1.66678	https://www.genecards.org/cgi-bin/carddisp.pl?gene=MAPK10
LOC113633874	DNase I Hypersensitive Site In Intron 18 Of CFTR	Biological Region	2	GC07P117619	1.66675	https://www.genecards.org/cgi-bin/carddisp.pl?gene=LOC113633874
CACNA1A	Calcium Voltage-Gated Channel Subunit Alpha1 A	Protein Coding	46	GC19M013206	1.66314	https://www.genecards.org/cgi-bin/carddisp.pl?gene=CACNA1A
EARS2	Glutamyl-TRNA Synthetase 2, Mitochondrial	Protein Coding	41	GC16M023538	1.66314	https://www.genecards.org/cgi-bin/carddisp.pl?gene=EARS2
MYL1	Myosin Light Chain 1	Protein Coding	41	GC02M210290	1.66314	https://www.genecards.org/cgi-bin/carddisp.pl?gene=MYL1
SURF1	SURF1 Cytochrome C Oxidase Assembly Factor	Protein Coding	41	GC09M133351	1.66314	https://www.genecards.org/cgi-bin/carddisp.pl?gene=SURF1
SETX	Senataxin	Protein Coding	39	GC09M132261	1.66314	https://www.genecards.org/cgi-bin/carddisp.pl?gene=SETX
ADGRG6	Adhesion G Protein-Coupled Receptor G6	Protein Coding	39	GC06P142301	1.66136	https://www.genecards.org/cgi-bin/carddisp.pl?gene=ADGRG6
MSN	Moesin	Protein Coding	45	GC0XP065588	1.66074	https://www.genecards.org/cgi-bin/carddisp.pl?gene=MSN
MAP1LC3B	Microtubule Associated Protein 1 Light Chain 3 Beta	Protein Coding	40	GC16P087384	1.66038	https://www.genecards.org/cgi-bin/carddisp.pl?gene=MAP1LC3B
GJB2	Gap Junction Protein Beta 2	Protein Coding	45	GC13M020187	1.65799	https://www.genecards.org/cgi-bin/carddisp.pl?gene=GJB2
LEFTY2	Left-Right Determination Factor 2	Protein Coding	42	GC01M225937	1.65719	https://www.genecards.org/cgi-bin/carddisp.pl?gene=LEFTY2
IFT22	Intraflagellar Transport 22	Protein Coding	30	GC07M101986	1.65678	https://www.genecards.org/cgi-bin/carddisp.pl?gene=IFT22
NEDD9	Neural Precursor Cell Expressed, Developmentally Down-Regulated 9	Protein Coding	41	GC06M011183	1.6556	https://www.genecards.org/cgi-bin/carddisp.pl?gene=NEDD9
HOXD13	Homeobox D13	Protein Coding	41	GC02P176092	1.65378	https://www.genecards.org/cgi-bin/carddisp.pl?gene=HOXD13
TRPV6	Transient Receptor Potential Cation Channel Subfamily V Member 6	Protein Coding	45	GC07M142871	1.65285	https://www.genecards.org/cgi-bin/carddisp.pl?gene=TRPV6
PRB1	Proline Rich Protein BstNI Subfamily 1	Protein Coding	32	GC12M021130	1.64895	https://www.genecards.org/cgi-bin/carddisp.pl?gene=PRB1
NR0B1	Nuclear Receptor Subfamily 0 Group B Member 1	Protein Coding	45	GC0XM030304	1.64774	https://www.genecards.org/cgi-bin/carddisp.pl?gene=NR0B1
CDH23	Cadherin Related 23	Protein Coding	44	GC10P071396	1.64774	https://www.genecards.org/cgi-bin/carddisp.pl?gene=CDH23
JAG2	Jagged Canonical Notch Ligand 2	Protein Coding	42	GC14M105140	1.64774	https://www.genecards.org/cgi-bin/carddisp.pl?gene=JAG2
PEX5	Peroxisomal Biogenesis Factor 5	Protein Coding	42	GC12P021103	1.64774	https://www.genecards.org/cgi-bin/carddisp.pl?gene=PEX5
MORC2	MORC Family CW-Type Zinc Finger 2	Protein Coding	40	GC22M030925	1.64774	https://www.genecards.org/cgi-bin/carddisp.pl?gene=MORC2
RBM20	RNA Binding Motif Protein 20	Protein Coding	36	GC10P110644	1.64774	https://www.genecards.org/cgi-bin/carddisp.pl?gene=RBM20
TRAPPC11	Trafficking Protein Particle Complex Subunit 11	Protein Coding	34	GC04P183659	1.64774	https://www.genecards.org/cgi-bin/carddisp.pl?gene=TRAPPC11
IFT46	Intraflagellar Transport 46	Protein Coding	32	GC11M118544	1.64654	https://www.genecards.org/cgi-bin/carddisp.pl?gene=IFT46
PIN1	Peptidylprolyl Cis/Trans Isomerase, NIMA-Interacting 1	Protein Coding	45	GC19P009835	1.64536	https://www.genecards.org/cgi-bin/carddisp.pl?gene=PIN1
VHL	Von Hippel-Lindau Tumor Suppressor	Protein Coding	44	GC03P012458	1.64525	https://www.genecards.org/cgi-bin/carddisp.pl?gene=VHL
IL13RA1	Interleukin 13 Receptor Subunit Alpha 1	Protein Coding	40	GC0XP118727	1.64493	https://www.genecards.org/cgi-bin/carddisp.pl?gene=IL13RA1
HSP90AB1	Heat Shock Protein 90 Alpha Family Class B Member 1	Protein Coding	46	GC06P044246	1.64442	https://www.genecards.org/cgi-bin/carddisp.pl?gene=HSP90AB1
TPM4	Tropomyosin 4	Protein Coding	38	GC19P066197	1.64292	https://www.genecards.org/cgi-bin/carddisp.pl?gene=TPM4
TARS1	Threonyl-TRNA Synthetase 1	Protein Coding	36	GC05P033441	1.64167	https://www.genecards.org/cgi-bin/carddisp.pl?gene=TARS1
IGFBP1	Insulin Like Growth Factor Binding Protein 1	Protein Coding	41	GC07P047770	1.64141	https://www.genecards.org/cgi-bin/carddisp.pl?gene=IGFBP1
ITGB6	Integrin Subunit Beta 6	Protein Coding	46	GC02M160099	1.64134	https://www.genecards.org/cgi-bin/carddisp.pl?gene=ITGB6
CSNK2A1	Casein Kinase 2 Alpha 1	Protein Coding	48	GC20M000472	1.64012	https://www.genecards.org/cgi-bin/carddisp.pl?gene=CSNK2A1
HBEGF	Heparin Binding EGF Like Growth Factor	Protein Coding	41	GC05M140332	1.63672	https://www.genecards.org/cgi-bin/carddisp.pl?gene=HBEGF
GUCY2D	Guanylate Cyclase 2D, Retinal	Protein Coding	45	GC17P008002	1.63637	https://www.genecards.org/cgi-bin/carddisp.pl?gene=GUCY2D
IVD	Isovaleryl-CoA Dehydrogenase	Protein Coding	43	GC15P040405	1.63535	https://www.genecards.org/cgi-bin/carddisp.pl?gene=IVD
COL22A1	Collagen Type XXII Alpha 1 Chain	Protein Coding	36	GC08M138588	1.63286	https://www.genecards.org/cgi-bin/carddisp.pl?gene=COL22A1
PDE4A	Phosphodiesterase 4A	Protein Coding	44	GC19P010416	1.63285	https://www.genecards.org/cgi-bin/carddisp.pl?gene=PDE4A
ADH1B	Alcohol Dehydrogenase 1B (Class I), Beta Polypeptide	Protein Coding	43	GC04M099304	1.6325	https://www.genecards.org/cgi-bin/carddisp.pl?gene=ADH1B
JAK3	Janus Kinase 3	Protein Coding	49	GC19M017824	1.63107	https://www.genecards.org/cgi-bin/carddisp.pl?gene=JAK3
CARD11	Caspase Recruitment Domain Family Member 11	Protein Coding	45	GC07M002906	1.63056	https://www.genecards.org/cgi-bin/carddisp.pl?gene=CARD11
TAMM41	TAM41 Mitochondrial Translocator Assembly And Maintenance Homolog	Protein Coding	33	GC03M011721	1.63056	https://www.genecards.org/cgi-bin/carddisp.pl?gene=TAMM41
IFT81	Intraflagellar Transport 81	Protein Coding	39	GC12P110124	1.62843	https://www.genecards.org/cgi-bin/carddisp.pl?gene=IFT81
LYST	Lysosomal Trafficking Regulator	Protein Coding	38	GC01M235661	1.62504	https://www.genecards.org/cgi-bin/carddisp.pl?gene=LYST
MKI67	Marker Of Proliferation Ki-67	Protein Coding	42	GC10M128096	1.62488	https://www.genecards.org/cgi-bin/carddisp.pl?gene=MKI67
MIR16-1	MicroRNA 16-1	RNA Gene	21	GC13M050048	1.62438	https://www.genecards.org/cgi-bin/carddisp.pl?gene=MIR16-1
CALCR	Calcitonin Receptor	Protein Coding	46	GC07M093424	1.62433	https://www.genecards.org/cgi-bin/carddisp.pl?gene=CALCR
FLT3	Fms Related Receptor Tyrosine Kinase 3	Protein Coding	50	GC13M028003	1.62179	https://www.genecards.org/cgi-bin/carddisp.pl?gene=FLT3
LYN	LYN Proto-Oncogene, Src Family Tyrosine Kinase	Protein Coding	46	GC08P055879	1.62179	https://www.genecards.org/cgi-bin/carddisp.pl?gene=LYN
CAMK2G	Calcium/Calmodulin Dependent Protein Kinase II Gamma	Protein Coding	46	GC10M073812	1.61891	https://www.genecards.org/cgi-bin/carddisp.pl?gene=CAMK2G
SLC25A3	Solute Carrier Family 25 Member 3	Protein Coding	43	GC12P098593	1.61891	https://www.genecards.org/cgi-bin/carddisp.pl?gene=SLC25A3
NUP210	Nucleoporin 210	Protein Coding	40	GC03M020709	1.61891	https://www.genecards.org/cgi-bin/carddisp.pl?gene=NUP210
NRAS	NRAS Proto-Oncogene, GTPase	Protein Coding	47	GC01M114704	1.61889	https://www.genecards.org/cgi-bin/carddisp.pl?gene=NRAS
PXDN	Peroxidasin	Protein Coding	43	GC02M001635	1.61781	https://www.genecards.org/cgi-bin/carddisp.pl?gene=PXDN
BAX	BCL2 Associated X, Apoptosis Regulator	Protein Coding	47	GC19P048954	1.61771	https://www.genecards.org/cgi-bin/carddisp.pl?gene=BAX
INHBA	Inhibin Subunit Beta A	Protein Coding	44	GC07M041668	1.61753	https://www.genecards.org/cgi-bin/carddisp.pl?gene=INHBA
EIF2AK4	Eukaryotic Translation Initiation Factor 2 Alpha Kinase 4	Protein Coding	44	GC15P039934	1.61393	https://www.genecards.org/cgi-bin/carddisp.pl?gene=EIF2AK4
CETP	Cholesteryl Ester Transfer Protein	Protein Coding	46	GC16P056961	1.61351	https://www.genecards.org/cgi-bin/carddisp.pl?gene=CETP
AQP1	Aquaporin 1 (Colton Blood Group)	Protein Coding	45	GC07P030911	1.6129	https://www.genecards.org/cgi-bin/carddisp.pl?gene=AQP1
TREM1	Triggering Receptor Expressed On Myeloid Cells 1	Protein Coding	40	GC06M041267	1.6127	https://www.genecards.org/cgi-bin/carddisp.pl?gene=TREM1
TRIM33	Tripartite Motif Containing 33	Protein Coding	42	GC01M114392	1.61176	https://www.genecards.org/cgi-bin/carddisp.pl?gene=TRIM33
BIRC5	Baculoviral IAP Repeat Containing 5	Protein Coding	45	GC17P078214	1.61161	https://www.genecards.org/cgi-bin/carddisp.pl?gene=BIRC5
SAR1A	Secretion Associated Ras Related GTPase 1A	Protein Coding	39	GC10M070147	1.61026	https://www.genecards.org/cgi-bin/carddisp.pl?gene=SAR1A
EHMT2	Euchromatic Histone Lysine Methyltransferase 2	Protein Coding	44	GC06M031879	1.60914	https://www.genecards.org/cgi-bin/carddisp.pl?gene=EHMT2
NAGLU	N-Acetyl-Alpha-Glucosaminidase	Protein Coding	41	GC17P055669	1.6087	https://www.genecards.org/cgi-bin/carddisp.pl?gene=NAGLU
CCL20	C-C Motif Chemokine Ligand 20	Protein Coding	41	GC02P227842	1.60488	https://www.genecards.org/cgi-bin/carddisp.pl?gene=CCL20
GPI	Glucose-6-Phosphate Isomerase	Protein Coding	46	GC19P034359	1.6044	https://www.genecards.org/cgi-bin/carddisp.pl?gene=GPI
MIR326	MicroRNA 326	RNA Gene	22	GC11M075335	1.60228	https://www.genecards.org/cgi-bin/carddisp.pl?gene=MIR326
NME1	NME/NM23 Nucleoside Diphosphate Kinase 1	Protein Coding	44	GC17P056083	1.60226	https://www.genecards.org/cgi-bin/carddisp.pl?gene=NME1
AHRR	Aryl Hydrocarbon Receptor Repressor	Protein Coding	34	GC05P000321	1.60193	https://www.genecards.org/cgi-bin/carddisp.pl?gene=AHRR
MIR199B	MicroRNA 199b	RNA Gene	20	GC09M128244	1.60155	https://www.genecards.org/cgi-bin/carddisp.pl?gene=MIR199B
AIF1	Allograft Inflammatory Factor 1	Protein Coding	37	GC06P083694	1.60136	https://www.genecards.org/cgi-bin/carddisp.pl?gene=AIF1
UBTF	Upstream Binding Transcription Factor	Protein Coding	41	GC17M044205	1.59649	https://www.genecards.org/cgi-bin/carddisp.pl?gene=UBTF
AARS1	Alanyl-TRNA Synthetase 1	Protein Coding	36	GC16M070726	1.59621	https://www.genecards.org/cgi-bin/carddisp.pl?gene=AARS1
NR1I2	Nuclear Receptor Subfamily 1 Group I Member 2	Protein Coding	44	GC03P119780	1.59433	https://www.genecards.org/cgi-bin/carddisp.pl?gene=NR1I2
NGF	Nerve Growth Factor	Protein Coding	47	GC01M115285	1.59373	https://www.genecards.org/cgi-bin/carddisp.pl?gene=NGF
SEPSECS	Sep (O-Phosphoserine) TRNA:Sec (Selenocysteine) TRNA Synthase	Protein Coding	42	GC04M025121	1.59339	https://www.genecards.org/cgi-bin/carddisp.pl?gene=SEPSECS
RLN2	Relaxin 2	Protein Coding	36	GC09M005378	1.59108	https://www.genecards.org/cgi-bin/carddisp.pl?gene=RLN2
RELA	RELA Proto-Oncogene, NF-KB Subunit	Protein Coding	49	GC11M065653	1.59057	https://www.genecards.org/cgi-bin/carddisp.pl?gene=RELA
MIR181A1	MicroRNA 181a-1	RNA Gene	20	GC01M198860	1.5904	https://www.genecards.org/cgi-bin/carddisp.pl?gene=MIR181A1
MIR133B	MicroRNA 133b	RNA Gene	22	GC06P052148	1.59022	https://www.genecards.org/cgi-bin/carddisp.pl?gene=MIR133B
MIR425	MicroRNA 425	RNA Gene	20	GC03M051161	1.59022	https://www.genecards.org/cgi-bin/carddisp.pl?gene=MIR425
ASS1	Argininosuccinate Synthase 1	Protein Coding	46	GC09P130444	1.587	https://www.genecards.org/cgi-bin/carddisp.pl?gene=ASS1
HPX	Hemopexin	Protein Coding	40	GC11M006578	1.58643	https://www.genecards.org/cgi-bin/carddisp.pl?gene=HPX
NPPC	Natriuretic Peptide C	Protein Coding	41	GC02M231921	1.58441	https://www.genecards.org/cgi-bin/carddisp.pl?gene=NPPC
ABCG8	ATP Binding Cassette Subfamily G Member 8	Protein Coding	42	GC02P043828	1.58317	https://www.genecards.org/cgi-bin/carddisp.pl?gene=ABCG8
IDH1	Isocitrate Dehydrogenase (NADP(+)) 1	Protein Coding	50	GC02M208236	1.58306	https://www.genecards.org/cgi-bin/carddisp.pl?gene=IDH1
FOSL2	FOS Like 2, AP-1 Transcription Factor Subunit	Protein Coding	40	GC02P028392	1.58169	https://www.genecards.org/cgi-bin/carddisp.pl?gene=FOSL2
FCGR3B	Fc Gamma Receptor IIIb	Protein Coding	42	GC01M161623	1.58098	https://www.genecards.org/cgi-bin/carddisp.pl?gene=FCGR3B
FOXO1	Forkhead Box O1	Protein Coding	47	GC13M040555	1.57932	https://www.genecards.org/cgi-bin/carddisp.pl?gene=FOXO1
IFT57	Intraflagellar Transport 57	Protein Coding	38	GC03M108160	1.57891	https://www.genecards.org/cgi-bin/carddisp.pl?gene=IFT57
CUBN	Cubilin	Protein Coding	45	GC10M016824	1.57856	https://www.genecards.org/cgi-bin/carddisp.pl?gene=CUBN
ANGPT1	Angiopoietin 1	Protein Coding	44	GC08M107246	1.57813	https://www.genecards.org/cgi-bin/carddisp.pl?gene=ANGPT1
DNAH5	Dynein Axonemal Heavy Chain 5	Protein Coding	40	GC05M013693	1.57756	https://www.genecards.org/cgi-bin/carddisp.pl?gene=DNAH5
MT-CO1	Mitochondrially Encoded Cytochrome C Oxidase I	Protein Coding	34	GCMTP005906	1.57727	https://www.genecards.org/cgi-bin/carddisp.pl?gene=MT-CO1
JMJD6	Jumonji Domain Containing 6, Arginine Demethylase And Lysine Hydroxylase	Protein Coding	41	GC17M076718	1.57554	https://www.genecards.org/cgi-bin/carddisp.pl?gene=JMJD6
MIR132	MicroRNA 132	RNA Gene	22	GC17M002049	1.57521	https://www.genecards.org/cgi-bin/carddisp.pl?gene=MIR132
TSSK1B	Testis Specific Serine Kinase 1B	Protein Coding	37	GC05M113432	1.56852	https://www.genecards.org/cgi-bin/carddisp.pl?gene=TSSK1B
MIR185	MicroRNA 185	RNA Gene	22	GC22P035824	1.56827	https://www.genecards.org/cgi-bin/carddisp.pl?gene=MIR185
HAVCR2	Hepatitis A Virus Cellular Receptor 2	Protein Coding	44	GC05M157063	1.56563	https://www.genecards.org/cgi-bin/carddisp.pl?gene=HAVCR2
CDKN1B	Cyclin Dependent Kinase Inhibitor 1B	Protein Coding	45	GC12P021339	1.56396	https://www.genecards.org/cgi-bin/carddisp.pl?gene=CDKN1B
RPS19	Ribosomal Protein S19	Protein Coding	47	GC19P066764	1.56321	https://www.genecards.org/cgi-bin/carddisp.pl?gene=RPS19
FOXE1	Forkhead Box E1	Protein Coding	41	GC09P097853	1.55851	https://www.genecards.org/cgi-bin/carddisp.pl?gene=FOXE1
KLF4	Kruppel Like Factor 4	Protein Coding	44	GC09M107484	1.55793	https://www.genecards.org/cgi-bin/carddisp.pl?gene=KLF4
PCSK9	Proprotein Convertase Subtilisin/Kexin Type 9	Protein Coding	49	GC01P055039	1.55728	https://www.genecards.org/cgi-bin/carddisp.pl?gene=PCSK9
CNTNAP1	Contactin Associated Protein 1	Protein Coding	42	GC17P042682	1.55621	https://www.genecards.org/cgi-bin/carddisp.pl?gene=CNTNAP1
HR	HR Lysine Demethylase And Nuclear Receptor Corepressor	Protein Coding	42	GC08M022114	1.55621	https://www.genecards.org/cgi-bin/carddisp.pl?gene=HR
PCDH19	Protocadherin 19	Protein Coding	42	GC0XM100291	1.55621	https://www.genecards.org/cgi-bin/carddisp.pl?gene=PCDH19
POGZ	Pogo Transposable Element Derived With ZNF Domain	Protein Coding	41	GC01M151402	1.55621	https://www.genecards.org/cgi-bin/carddisp.pl?gene=POGZ
DHX30	DExH-Box Helicase 30	Protein Coding	40	GC03P047802	1.55621	https://www.genecards.org/cgi-bin/carddisp.pl?gene=DHX30
SH3BP2	SH3 Domain Binding Protein 2	Protein Coding	40	GC04P002794	1.55621	https://www.genecards.org/cgi-bin/carddisp.pl?gene=SH3BP2
SIL1	SIL1 Nucleotide Exchange Factor	Protein Coding	40	GC05M138957	1.55621	https://www.genecards.org/cgi-bin/carddisp.pl?gene=SIL1
ASPM	Assembly Factor For Spindle Microtubules	Protein Coding	38	GC01M197084	1.55621	https://www.genecards.org/cgi-bin/carddisp.pl?gene=ASPM
ERGIC1	Endoplasmic Reticulum-Golgi Intermediate Compartment 1	Protein Coding	38	GC05P172834	1.55621	https://www.genecards.org/cgi-bin/carddisp.pl?gene=ERGIC1
MED13L	Mediator Complex Subunit 13L	Protein Coding	38	GC12M115953	1.55621	https://www.genecards.org/cgi-bin/carddisp.pl?gene=MED13L
TMCO1	Transmembrane And Coiled-Coil Domains 1	Protein Coding	38	GC01M165724	1.55621	https://www.genecards.org/cgi-bin/carddisp.pl?gene=TMCO1
EPS8L3	EPS8 Like 3	Protein Coding	37	GC01M109751	1.55621	https://www.genecards.org/cgi-bin/carddisp.pl?gene=EPS8L3
RBM15	RNA Binding Motif Protein 15	Protein Coding	37	GC01P110338	1.55621	https://www.genecards.org/cgi-bin/carddisp.pl?gene=RBM15
MPP4	MAGUK P55 Scaffold Protein 4	Protein Coding	36	GC02M201644	1.55621	https://www.genecards.org/cgi-bin/carddisp.pl?gene=MPP4
LOC106501713	CLCNKB Recombination Region	Biological Region	3	GC01P016044	1.55621	https://www.genecards.org/cgi-bin/carddisp.pl?gene=LOC106501713
LCS1	Lymphedema-Cholestasis Syndrome 1	Genetic Locus	2	GC15U990138	1.55621	https://www.genecards.org/cgi-bin/carddisp.pl?gene=LCS1
STBMS1	Strabismus, Susceptibility To, 1	Genetic Locus	2	GC07U902604	1.55621	https://www.genecards.org/cgi-bin/carddisp.pl?gene=STBMS1
ASRT3	Asthma-Related Traits, Susceptibility To, 3	Genetic Locus	1	GC02U901663	1.55621	https://www.genecards.org/cgi-bin/carddisp.pl?gene=ASRT3
ASRT4	Asthma-Related Traits, Susceptibility To, 4	Genetic Locus	1	GC01U902370	1.55621	https://www.genecards.org/cgi-bin/carddisp.pl?gene=ASRT4
ASRT6	Asthma-Related Traits, Susceptibility To, 6	Genetic Locus	1	GC17U901148	1.55621	https://www.genecards.org/cgi-bin/carddisp.pl?gene=ASRT6
ASRT8	Asthma-Related Traits, Susceptibility To, 8	Genetic Locus	1	GC09U901396	1.55621	https://www.genecards.org/cgi-bin/carddisp.pl?gene=ASRT8
CMH21	Cardiomyopathy, Familial Hypertrophic, 21	Genetic Locus	1	GC07U903296	1.55621	https://www.genecards.org/cgi-bin/carddisp.pl?gene=CMH21
KEAP1	Kelch Like ECH Associated Protein 1	Protein Coding	46	GC19M010486	1.55545	https://www.genecards.org/cgi-bin/carddisp.pl?gene=KEAP1
NEDD4L	NEDD4 Like E3 Ubiquitin Protein Ligase	Protein Coding	45	GC18P058044	1.55495	https://www.genecards.org/cgi-bin/carddisp.pl?gene=NEDD4L
LAMA5	Laminin Subunit Alpha 5	Protein Coding	42	GC20M062307	1.55192	https://www.genecards.org/cgi-bin/carddisp.pl?gene=LAMA5
MAP2K4	Mitogen-Activated Protein Kinase Kinase 4	Protein Coding	45	GC17P012020	1.5519	https://www.genecards.org/cgi-bin/carddisp.pl?gene=MAP2K4
MIR199A2	MicroRNA 199a-2	RNA Gene	21	GC01M172235	1.55003	https://www.genecards.org/cgi-bin/carddisp.pl?gene=MIR199A2
ASXL1	ASXL Transcriptional Regulator 1	Protein Coding	42	GC20P032661	1.5476	https://www.genecards.org/cgi-bin/carddisp.pl?gene=ASXL1
SLC8A3	Solute Carrier Family 8 Member A3	Protein Coding	42	GC14M070044	1.54502	https://www.genecards.org/cgi-bin/carddisp.pl?gene=SLC8A3
CDH8	Cadherin 8	Protein Coding	41	GC16M061647	1.54502	https://www.genecards.org/cgi-bin/carddisp.pl?gene=CDH8
DEPTOR	DEP Domain Containing MTOR Interacting Protein	Protein Coding	37	GC08P119873	1.54502	https://www.genecards.org/cgi-bin/carddisp.pl?gene=DEPTOR
TGFBR3	Transforming Growth Factor Beta Receptor 3	Protein Coding	45	GC01M091680	1.54348	https://www.genecards.org/cgi-bin/carddisp.pl?gene=TGFBR3
CCN1	Cellular Communication Network Factor 1	Protein Coding	29	GC01P085581	1.54195	https://www.genecards.org/cgi-bin/carddisp.pl?gene=CCN1
CHRM3	Cholinergic Receptor Muscarinic 3	Protein Coding	47	GC01P239386	1.53966	https://www.genecards.org/cgi-bin/carddisp.pl?gene=CHRM3
ST2	Suppression Of Tumorigenicity 2	Genetic Locus	7	GC11U990127	1.5358	https://www.genecards.org/cgi-bin/carddisp.pl?gene=ST2
CCR1	C-C Motif Chemokine Receptor 1	Protein Coding	44	GC03M046218	1.53569	https://www.genecards.org/cgi-bin/carddisp.pl?gene=CCR1
FBF1	Fas Binding Factor 1	Protein Coding	32	GC17M075909	1.5338	https://www.genecards.org/cgi-bin/carddisp.pl?gene=FBF1
SLC9A1	Solute Carrier Family 9 Member A1	Protein Coding	49	GC01M027135	1.53362	https://www.genecards.org/cgi-bin/carddisp.pl?gene=SLC9A1
FUT2	Fucosyltransferase 2	Protein Coding	44	GC19P048695	1.53342	https://www.genecards.org/cgi-bin/carddisp.pl?gene=FUT2
VAMP8	Vesicle Associated Membrane Protein 8	Protein Coding	40	GC02P085561	1.53299	https://www.genecards.org/cgi-bin/carddisp.pl?gene=VAMP8
CALU	Calumenin	Protein Coding	41	GC07P128739	1.53276	https://www.genecards.org/cgi-bin/carddisp.pl?gene=CALU
FASN	Fatty Acid Synthase	Protein Coding	47	GC17M082078	1.53252	https://www.genecards.org/cgi-bin/carddisp.pl?gene=FASN
MSRA	Methionine Sulfoxide Reductase A	Protein Coding	41	GC08P010054	1.53246	https://www.genecards.org/cgi-bin/carddisp.pl?gene=MSRA
AEBP1	AE Binding Protein 1	Protein Coding	41	GC07P044106	1.53132	https://www.genecards.org/cgi-bin/carddisp.pl?gene=AEBP1
CNTLN	Centlein	Protein Coding	36	GC09P017124	1.53041	https://www.genecards.org/cgi-bin/carddisp.pl?gene=CNTLN
EMX2	Empty Spiracles Homeobox 2	Protein Coding	43	GC10P117542	1.52999	https://www.genecards.org/cgi-bin/carddisp.pl?gene=EMX2
FABP1	Fatty Acid Binding Protein 1	Protein Coding	42	GC02M088122	1.52862	https://www.genecards.org/cgi-bin/carddisp.pl?gene=FABP1
PLA2G2A	Phospholipase A2 Group IIA	Protein Coding	45	GC01M019975	1.52805	https://www.genecards.org/cgi-bin/carddisp.pl?gene=PLA2G2A
IL1RAPL1	Interleukin 1 Receptor Accessory Protein Like 1	Protein Coding	42	GC0XP028605	1.52701	https://www.genecards.org/cgi-bin/carddisp.pl?gene=IL1RAPL1
NRIP3	Nuclear Receptor Interacting Protein 3	Protein Coding	36	GC11M008966	1.52701	https://www.genecards.org/cgi-bin/carddisp.pl?gene=NRIP3
ABO	ABO, Alpha 1-3-N-Acetylgalactosaminyltransferase And Alpha 1-3-Galactosyltransferase	Protein Coding	36	GC09M133250	1.5251	https://www.genecards.org/cgi-bin/carddisp.pl?gene=ABO
SPDL1	Spindle Apparatus Coiled-Coil Protein 1	Protein Coding	32	GC05P169583	1.52488	https://www.genecards.org/cgi-bin/carddisp.pl?gene=SPDL1
ACHE	Acetylcholinesterase (Cartwright Blood Group)	Protein Coding	44	GC07M100889	1.52486	https://www.genecards.org/cgi-bin/carddisp.pl?gene=ACHE
FZD4	Frizzled Class Receptor 4	Protein Coding	48	GC11M086945	1.52448	https://www.genecards.org/cgi-bin/carddisp.pl?gene=FZD4
PWAR5	Prader Willi/Angelman Region RNA 5	RNA Gene	15	GC15P041844	1.52358	https://www.genecards.org/cgi-bin/carddisp.pl?gene=PWAR5
PDE4D	Phosphodiesterase 4D	Protein Coding	47	GC05M058969	1.52268	https://www.genecards.org/cgi-bin/carddisp.pl?gene=PDE4D
LEPQTL1	Leptin, Serum Levels Of	Genetic Locus	3	GC02U903086	1.52246	https://www.genecards.org/cgi-bin/carddisp.pl?gene=LEPQTL1
ALG8	ALG8 Alpha-1,3-Glucosyltransferase	Protein Coding	41	GC11M090496	1.52245	https://www.genecards.org/cgi-bin/carddisp.pl?gene=ALG8
MIR27A	MicroRNA 27a	RNA Gene	23	GC19M014484	1.52196	https://www.genecards.org/cgi-bin/carddisp.pl?gene=MIR27A
THBS2	Thrombospondin 2	Protein Coding	44	GC06M169215	1.52172	https://www.genecards.org/cgi-bin/carddisp.pl?gene=THBS2
AXL	AXL Receptor Tyrosine Kinase	Protein Coding	50	GC19P041219	1.52057	https://www.genecards.org/cgi-bin/carddisp.pl?gene=AXL
F2RL2	Coagulation Factor II Thrombin Receptor Like 2	Protein Coding	40	GC05M076615	1.52057	https://www.genecards.org/cgi-bin/carddisp.pl?gene=F2RL2
COL4A4	Collagen Type IV Alpha 4 Chain	Protein Coding	43	GC02M226973	1.51299	https://www.genecards.org/cgi-bin/carddisp.pl?gene=COL4A4
ASPH	Aspartate Beta-Hydroxylase	Protein Coding	42	GC08M061500	1.51299	https://www.genecards.org/cgi-bin/carddisp.pl?gene=ASPH
DUSP19	Dual Specificity Phosphatase 19	Protein Coding	38	GC02P183078	1.51204	https://www.genecards.org/cgi-bin/carddisp.pl?gene=DUSP19
MIR31	MicroRNA 31	RNA Gene	20	GC09M021761	1.511	https://www.genecards.org/cgi-bin/carddisp.pl?gene=MIR31
TPO	Thyroid Peroxidase	Protein Coding	47	GC02P001374	1.51039	https://www.genecards.org/cgi-bin/carddisp.pl?gene=TPO
SLIT2	Slit Guidance Ligand 2	Protein Coding	44	GC04P020287	1.51033	https://www.genecards.org/cgi-bin/carddisp.pl?gene=SLIT2
CD177	CD177 Molecule	Protein Coding	38	GC19P043353	1.50871	https://www.genecards.org/cgi-bin/carddisp.pl?gene=CD177
PINK1	PTEN Induced Kinase 1	Protein Coding	45	GC01P020634	1.50586	https://www.genecards.org/cgi-bin/carddisp.pl?gene=PINK1
CDKN2B	Cyclin Dependent Kinase Inhibitor 2B	Protein Coding	45	GC09M022002	1.50478	https://www.genecards.org/cgi-bin/carddisp.pl?gene=CDKN2B
DNAI1	Dynein Axonemal Intermediate Chain 1	Protein Coding	41	GC09P034457	1.5032	https://www.genecards.org/cgi-bin/carddisp.pl?gene=DNAI1
DCTN1	Dynactin Subunit 1	Protein Coding	45	GC02M074361	1.5015	https://www.genecards.org/cgi-bin/carddisp.pl?gene=DCTN1
APOL1	Apolipoprotein L1	Protein Coding	43	GC22P036253	1.50097	https://www.genecards.org/cgi-bin/carddisp.pl?gene=APOL1
LRP5	LDL Receptor Related Protein 5	Protein Coding	47	GC11P068298	1.50094	https://www.genecards.org/cgi-bin/carddisp.pl?gene=LRP5
RAB7A	RAB7A, Member RAS Oncogene Family	Protein Coding	45	GC03P134197	1.49941	https://www.genecards.org/cgi-bin/carddisp.pl?gene=RAB7A
S100A12	S100 Calcium Binding Protein A12	Protein Coding	38	GC01M153373	1.49912	https://www.genecards.org/cgi-bin/carddisp.pl?gene=S100A12
LGALS9	Galectin 9	Protein Coding	38	GC17P027629	1.49851	https://www.genecards.org/cgi-bin/carddisp.pl?gene=LGALS9
HNRNPC	Heterogeneous Nuclear Ribonucleoprotein C	Protein Coding	40	GC14M022503	1.49769	https://www.genecards.org/cgi-bin/carddisp.pl?gene=HNRNPC
MIR33A	MicroRNA 33a	RNA Gene	20	GC22P041900	1.49758	https://www.genecards.org/cgi-bin/carddisp.pl?gene=MIR33A
IFNB1	Interferon Beta 1	Protein Coding	41	GC09M021077	1.4962	https://www.genecards.org/cgi-bin/carddisp.pl?gene=IFNB1
HPSE	Heparanase	Protein Coding	43	GC04M083292	1.49609	https://www.genecards.org/cgi-bin/carddisp.pl?gene=HPSE
GDF2	Growth Differentiation Factor 2	Protein Coding	42	GC10P047322	1.4955	https://www.genecards.org/cgi-bin/carddisp.pl?gene=GDF2
CYP1B1	Cytochrome P450 Family 1 Subfamily B Member 1	Protein Coding	46	GC02M038066	1.49307	https://www.genecards.org/cgi-bin/carddisp.pl?gene=CYP1B1
TNFAIP6	TNF Alpha Induced Protein 6	Protein Coding	41	GC02P151357	1.49293	https://www.genecards.org/cgi-bin/carddisp.pl?gene=TNFAIP6
EIF2S1	Eukaryotic Translation Initiation Factor 2 Subunit Alpha	Protein Coding	42	GC14P067359	1.49064	https://www.genecards.org/cgi-bin/carddisp.pl?gene=EIF2S1
CD226	CD226 Molecule	Protein Coding	41	GC18M069831	1.48971	https://www.genecards.org/cgi-bin/carddisp.pl?gene=CD226
TRAF6	TNF Receptor Associated Factor 6	Protein Coding	44	GC11M036467	1.48863	https://www.genecards.org/cgi-bin/carddisp.pl?gene=TRAF6
POMC	Proopiomelanocortin	Protein Coding	46	GC02M025160	1.48395	https://www.genecards.org/cgi-bin/carddisp.pl?gene=POMC
RLN1	Relaxin 1	Protein Coding	34	GC09M005334	1.48374	https://www.genecards.org/cgi-bin/carddisp.pl?gene=RLN1
DNAH6	Dynein Axonemal Heavy Chain 6	Protein Coding	31	GC02P084459	1.48374	https://www.genecards.org/cgi-bin/carddisp.pl?gene=DNAH6
NOX1	NADPH Oxidase 1	Protein Coding	41	GC0XM100843	1.48312	https://www.genecards.org/cgi-bin/carddisp.pl?gene=NOX1
PGR	Progesterone Receptor	Protein Coding	47	GC11M101030	1.48231	https://www.genecards.org/cgi-bin/carddisp.pl?gene=PGR
SCLT1	Sodium Channel And Clathrin Linker 1	Protein Coding	33	GC04M128864	1.48202	https://www.genecards.org/cgi-bin/carddisp.pl?gene=SCLT1
ARL13A	ADP Ribosylation Factor Like GTPase 13A	Protein Coding	30	GC0XP100969	1.48202	https://www.genecards.org/cgi-bin/carddisp.pl?gene=ARL13A
RPS6KB1	Ribosomal Protein S6 Kinase B1	Protein Coding	46	GC17P059893	1.48188	https://www.genecards.org/cgi-bin/carddisp.pl?gene=RPS6KB1
XYLT1	Xylosyltransferase 1	Protein Coding	41	GC16M017101	1.48163	https://www.genecards.org/cgi-bin/carddisp.pl?gene=XYLT1
G6PC3	Glucose-6-Phosphatase Catalytic Subunit 3	Protein Coding	40	GC17P044070	1.47907	https://www.genecards.org/cgi-bin/carddisp.pl?gene=G6PC3
CXCL6	C-X-C Motif Chemokine Ligand 6	Protein Coding	38	GC04P073837	1.47688	https://www.genecards.org/cgi-bin/carddisp.pl?gene=CXCL6
NFKBIA	NFKB Inhibitor Alpha	Protein Coding	48	GC14M035401	1.47655	https://www.genecards.org/cgi-bin/carddisp.pl?gene=NFKBIA
ITGA2	Integrin Subunit Alpha 2	Protein Coding	45	GC05P052989	1.47655	https://www.genecards.org/cgi-bin/carddisp.pl?gene=ITGA2
BAG3	BAG Cochaperone 3	Protein Coding	42	GC10P119651	1.47561	https://www.genecards.org/cgi-bin/carddisp.pl?gene=BAG3
ATP2A2	ATPase Sarcoplasmic/Endoplasmic Reticulum Ca2+ Transporting 2	Protein Coding	49	GC12P110280	1.47488	https://www.genecards.org/cgi-bin/carddisp.pl?gene=ATP2A2
IREB2	Iron Responsive Element Binding Protein 2	Protein Coding	43	GC15P078437	1.47166	https://www.genecards.org/cgi-bin/carddisp.pl?gene=IREB2
CAV3	Caveolin 3	Protein Coding	41	GC03P008733	1.47117	https://www.genecards.org/cgi-bin/carddisp.pl?gene=CAV3
CLDN10	Claudin 10	Protein Coding	41	GC13P095433	1.46943	https://www.genecards.org/cgi-bin/carddisp.pl?gene=CLDN10
ZMPSTE24	Zinc Metallopeptidase STE24	Protein Coding	40	GC01P040258	1.46943	https://www.genecards.org/cgi-bin/carddisp.pl?gene=ZMPSTE24
GIGYF2	GRB10 Interacting GYF Protein 2	Protein Coding	38	GC02P232698	1.46943	https://www.genecards.org/cgi-bin/carddisp.pl?gene=GIGYF2
MIR144	MicroRNA 144	RNA Gene	19	GC17M035143	1.46901	https://www.genecards.org/cgi-bin/carddisp.pl?gene=MIR144
FSTL1	Follistatin Like 1	Protein Coding	41	GC03M120392	1.46881	https://www.genecards.org/cgi-bin/carddisp.pl?gene=FSTL1
YY1	YY1 Transcription Factor	Protein Coding	46	GC14P100238	1.46862	https://www.genecards.org/cgi-bin/carddisp.pl?gene=YY1
IL25	Interleukin 25	Protein Coding	36	GC14P032705	1.46765	https://www.genecards.org/cgi-bin/carddisp.pl?gene=IL25
HRH2	Histamine Receptor H2	Protein Coding	42	GC05P175659	1.46643	https://www.genecards.org/cgi-bin/carddisp.pl?gene=HRH2
FST	Follistatin	Protein Coding	45	GC05P053480	1.46145	https://www.genecards.org/cgi-bin/carddisp.pl?gene=FST
TRPV3	Transient Receptor Potential Cation Channel Subfamily V Member 3	Protein Coding	42	GC17M004494	1.46122	https://www.genecards.org/cgi-bin/carddisp.pl?gene=TRPV3
MIR197	MicroRNA 197	RNA Gene	20	GC01P109549	1.46122	https://www.genecards.org/cgi-bin/carddisp.pl?gene=MIR197
MIR30D	MicroRNA 30d	RNA Gene	18	GC08M134804	1.46122	https://www.genecards.org/cgi-bin/carddisp.pl?gene=MIR30D
PRDX1	Peroxiredoxin 1	Protein Coding	46	GC01M045511	1.45868	https://www.genecards.org/cgi-bin/carddisp.pl?gene=PRDX1
DEFB104A	Defensin Beta 104A	Protein Coding	31	GC08P007836	1.45681	https://www.genecards.org/cgi-bin/carddisp.pl?gene=DEFB104A
VTI1B	Vesicle Transport Through Interaction With T-SNAREs 1B	Protein Coding	40	GC14M067647	1.45616	https://www.genecards.org/cgi-bin/carddisp.pl?gene=VTI1B
TARDBP	TAR DNA Binding Protein	Protein Coding	45	GC01P011013	1.4554	https://www.genecards.org/cgi-bin/carddisp.pl?gene=TARDBP
ADAMTS13	ADAM Metallopeptidase With Thrombospondin Type 1 Motif 13	Protein Coding	47	GC09P133414	1.45142	https://www.genecards.org/cgi-bin/carddisp.pl?gene=ADAMTS13
HDAC9	Histone Deacetylase 9	Protein Coding	46	GC07P018086	1.45139	https://www.genecards.org/cgi-bin/carddisp.pl?gene=HDAC9
TSIX	TSIX Transcript, XIST Antisense RNA	RNA Gene	17	GC0XP073792	1.4511	https://www.genecards.org/cgi-bin/carddisp.pl?gene=TSIX
UNC119	Unc-119 Lipid Binding Chaperone	Protein Coding	41	GC17M028546	1.45031	https://www.genecards.org/cgi-bin/carddisp.pl?gene=UNC119
CYS1	Cystin 1	Protein Coding	30	GC02M010056	1.44973	https://www.genecards.org/cgi-bin/carddisp.pl?gene=CYS1
MEN1	Menin 1	Protein Coding	44	GC11M064803	1.4484	https://www.genecards.org/cgi-bin/carddisp.pl?gene=MEN1
RIPK3	Receptor Interacting Serine/Threonine Kinase 3	Protein Coding	40	GC14M024336	1.44742	https://www.genecards.org/cgi-bin/carddisp.pl?gene=RIPK3
SLC4A2	Solute Carrier Family 4 Member 2	Protein Coding	42	GC07P151057	1.44694	https://www.genecards.org/cgi-bin/carddisp.pl?gene=SLC4A2
FGFR3	Fibroblast Growth Factor Receptor 3	Protein Coding	52	GC04P001795	1.44653	https://www.genecards.org/cgi-bin/carddisp.pl?gene=FGFR3
PLN	Phospholamban	Protein Coding	43	GC06P118548	1.44627	https://www.genecards.org/cgi-bin/carddisp.pl?gene=PLN
CYP2D6	Cytochrome P450 Family 2 Subfamily D Member 6	Protein Coding	46	GC22M042126	1.44245	https://www.genecards.org/cgi-bin/carddisp.pl?gene=CYP2D6
IRS1	Insulin Receptor Substrate 1	Protein Coding	45	GC02M226731	1.44116	https://www.genecards.org/cgi-bin/carddisp.pl?gene=IRS1
ARRB2	Arrestin Beta 2	Protein Coding	44	GC17P004711	1.44115	https://www.genecards.org/cgi-bin/carddisp.pl?gene=ARRB2
DDAH1	Dimethylarginine Dimethylaminohydrolase 1	Protein Coding	42	GC01M085318	1.44017	https://www.genecards.org/cgi-bin/carddisp.pl?gene=DDAH1
PEX2	Peroxisomal Biogenesis Factor 2	Protein Coding	43	GC08M076980	1.43864	https://www.genecards.org/cgi-bin/carddisp.pl?gene=PEX2
SATB2	SATB Homeobox 2	Protein Coding	43	GC02M199269	1.43864	https://www.genecards.org/cgi-bin/carddisp.pl?gene=SATB2
PEX10	Peroxisomal Biogenesis Factor 10	Protein Coding	41	GC01M002403	1.43864	https://www.genecards.org/cgi-bin/carddisp.pl?gene=PEX10
PEX13	Peroxisomal Biogenesis Factor 13	Protein Coding	40	GC02P061017	1.43864	https://www.genecards.org/cgi-bin/carddisp.pl?gene=PEX13
ALG13	ALG13 UDP-N-Acetylglucosaminyltransferase Subunit	Protein Coding	37	GC0XP111665	1.43864	https://www.genecards.org/cgi-bin/carddisp.pl?gene=ALG13
C11orf65	Chromosome 11 Open Reading Frame 65	Protein Coding	30	GC11M108308	1.43864	https://www.genecards.org/cgi-bin/carddisp.pl?gene=C11orf65
HBB-LCR	Beta-Globin Locus Control Region	Biological Region	6	GC11P005373	1.43864	https://www.genecards.org/cgi-bin/carddisp.pl?gene=HBB-LCR
MIR181B1	MicroRNA 181b-1	RNA Gene	20	GC01M198858	1.43862	https://www.genecards.org/cgi-bin/carddisp.pl?gene=MIR181B1
GHRL	Ghrelin And Obestatin Prepropeptide	Protein Coding	42	GC03M010285	1.43802	https://www.genecards.org/cgi-bin/carddisp.pl?gene=GHRL
DNM2	Dynamin 2	Protein Coding	48	GC19P010718	1.43732	https://www.genecards.org/cgi-bin/carddisp.pl?gene=DNM2
MDH2	Malate Dehydrogenase 2	Protein Coding	46	GC07P076048	1.43727	https://www.genecards.org/cgi-bin/carddisp.pl?gene=MDH2
GRHL2	Grainyhead Like Transcription Factor 2	Protein Coding	39	GC08P101492	1.43718	https://www.genecards.org/cgi-bin/carddisp.pl?gene=GRHL2
ATG5	Autophagy Related 5	Protein Coding	42	GC06M106045	1.43438	https://www.genecards.org/cgi-bin/carddisp.pl?gene=ATG5
SLCO2A1	Solute Carrier Organic Anion Transporter Family Member 2A1	Protein Coding	42	GC03M133932	1.43435	https://www.genecards.org/cgi-bin/carddisp.pl?gene=SLCO2A1
NFE2	Nuclear Factor, Erythroid 2	Protein Coding	40	GC12M054292	1.43435	https://www.genecards.org/cgi-bin/carddisp.pl?gene=NFE2
ZMYM2	Zinc Finger MYM-Type Containing 2	Protein Coding	40	GC13P020087	1.43435	https://www.genecards.org/cgi-bin/carddisp.pl?gene=ZMYM2
WT1-AS	WT1 Antisense RNA	RNA Gene	25	GC11P032434	1.43435	https://www.genecards.org/cgi-bin/carddisp.pl?gene=WT1-AS
GPC3	Glypican 3	Protein Coding	44	GC0XM133535	1.43337	https://www.genecards.org/cgi-bin/carddisp.pl?gene=GPC3
F2RL3	F2R Like Thrombin Or Trypsin Receptor 3	Protein Coding	44	GC19P016888	1.43253	https://www.genecards.org/cgi-bin/carddisp.pl?gene=F2RL3
MSR1	Macrophage Scavenger Receptor 1	Protein Coding	44	GC08M016107	1.43055	https://www.genecards.org/cgi-bin/carddisp.pl?gene=MSR1
TPMT	Thiopurine S-Methyltransferase	Protein Coding	45	GC06M018128	1.42857	https://www.genecards.org/cgi-bin/carddisp.pl?gene=TPMT
NEUROD1	Neuronal Differentiation 1	Protein Coding	42	GC02M181673	1.42745	https://www.genecards.org/cgi-bin/carddisp.pl?gene=NEUROD1
ALPL	Alkaline Phosphatase, Biomineralization Associated	Protein Coding	49	GC01P021508	1.42733	https://www.genecards.org/cgi-bin/carddisp.pl?gene=ALPL
PRKAR2B	Protein Kinase CAMP-Dependent Type II Regulatory Subunit Beta	Protein Coding	43	GC07P107044	1.42708	https://www.genecards.org/cgi-bin/carddisp.pl?gene=PRKAR2B
CISD1	CDGSH Iron Sulfur Domain 1	Protein Coding	37	GC10P058269	1.42675	https://www.genecards.org/cgi-bin/carddisp.pl?gene=CISD1
ATF4	Activating Transcription Factor 4	Protein Coding	44	GC22P039519	1.42674	https://www.genecards.org/cgi-bin/carddisp.pl?gene=ATF4
RAB3IP	RAB3A Interacting Protein	Protein Coding	37	GC12P069738	1.42638	https://www.genecards.org/cgi-bin/carddisp.pl?gene=RAB3IP
OSM	Oncostatin M	Protein Coding	41	GC22M030262	1.42477	https://www.genecards.org/cgi-bin/carddisp.pl?gene=OSM
CNR2	Cannabinoid Receptor 2	Protein Coding	44	GC01M023870	1.42408	https://www.genecards.org/cgi-bin/carddisp.pl?gene=CNR2
TULP1	TUB Like Protein 1	Protein Coding	41	GC06M066104	1.42382	https://www.genecards.org/cgi-bin/carddisp.pl?gene=TULP1
TKT	Transketolase	Protein Coding	45	GC03M053224	1.42375	https://www.genecards.org/cgi-bin/carddisp.pl?gene=TKT
ERBB4	Erb-B2 Receptor Tyrosine Kinase 4	Protein Coding	52	GC02M211375	1.42273	https://www.genecards.org/cgi-bin/carddisp.pl?gene=ERBB4
CDH3	Cadherin 3	Protein Coding	46	GC16P068637	1.42273	https://www.genecards.org/cgi-bin/carddisp.pl?gene=CDH3
IL1R2	Interleukin 1 Receptor Type 2	Protein Coding	44	GC02P101991	1.42273	https://www.genecards.org/cgi-bin/carddisp.pl?gene=IL1R2
FADS2	Fatty Acid Desaturase 2	Protein Coding	43	GC11P061792	1.42273	https://www.genecards.org/cgi-bin/carddisp.pl?gene=FADS2
HNRNPUL1	Heterogeneous Nuclear Ribonucleoprotein U Like 1	Protein Coding	37	GC19P041262	1.42273	https://www.genecards.org/cgi-bin/carddisp.pl?gene=HNRNPUL1
TFF1	Trefoil Factor 1	Protein Coding	41	GC21M042362	1.41947	https://www.genecards.org/cgi-bin/carddisp.pl?gene=TFF1
MIR133A1	MicroRNA 133a-1	RNA Gene	17	GC18M024830	1.41878	https://www.genecards.org/cgi-bin/carddisp.pl?gene=MIR133A1
DNMT3L	DNA Methyltransferase 3 Like	Protein Coding	40	GC21M044246	1.41743	https://www.genecards.org/cgi-bin/carddisp.pl?gene=DNMT3L
MFAP5	Microfibril Associated Protein 5	Protein Coding	41	GC12M008637	1.41544	https://www.genecards.org/cgi-bin/carddisp.pl?gene=MFAP5
ATP7B	ATPase Copper Transporting Beta	Protein Coding	46	GC13M051930	1.41521	https://www.genecards.org/cgi-bin/carddisp.pl?gene=ATP7B
PXK	PX Domain Containing Serine/Threonine Kinase Like	Protein Coding	37	GC03P058333	1.41258	https://www.genecards.org/cgi-bin/carddisp.pl?gene=PXK
SLC16A2	Solute Carrier Family 16 Member 2	Protein Coding	43	GC0XP074481	1.41171	https://www.genecards.org/cgi-bin/carddisp.pl?gene=SLC16A2
PLOD1	Procollagen-Lysine,2-Oxoglutarate 5-Dioxygenase 1	Protein Coding	43	GC01P011934	1.41076	https://www.genecards.org/cgi-bin/carddisp.pl?gene=PLOD1
BLOC1S1	Biogenesis Of Lysosomal Organelles Complex 1 Subunit 1	Protein Coding	35	GC12P055894	1.41062	https://www.genecards.org/cgi-bin/carddisp.pl?gene=BLOC1S1
ASIC1	Acid Sensing Ion Channel Subunit 1	Protein Coding	42	GC12P050057	1.4088	https://www.genecards.org/cgi-bin/carddisp.pl?gene=ASIC1
IRF1	Interferon Regulatory Factor 1	Protein Coding	45	GC05M132440	1.40817	https://www.genecards.org/cgi-bin/carddisp.pl?gene=IRF1
PARK7	Parkinsonism Associated Deglycase	Protein Coding	44	GC01P008102	1.40817	https://www.genecards.org/cgi-bin/carddisp.pl?gene=PARK7
LGALS1	Galectin 1	Protein Coding	41	GC22P037675	1.40805	https://www.genecards.org/cgi-bin/carddisp.pl?gene=LGALS1
CIP2A	Cellular Inhibitor Of PP2A	Protein Coding	28	GC03M108573	1.40686	https://www.genecards.org/cgi-bin/carddisp.pl?gene=CIP2A
HNRNPA1	Heterogeneous Nuclear Ribonucleoprotein A1	Protein Coding	44	GC12P054280	1.40431	https://www.genecards.org/cgi-bin/carddisp.pl?gene=HNRNPA1
CCR3	C-C Motif Chemokine Receptor 3	Protein Coding	44	GC03P046771	1.40326	https://www.genecards.org/cgi-bin/carddisp.pl?gene=CCR3
RDX	Radixin	Protein Coding	46	GC11M109864	1.40303	https://www.genecards.org/cgi-bin/carddisp.pl?gene=RDX
MMP10	Matrix Metallopeptidase 10	Protein Coding	44	GC11M102770	1.40264	https://www.genecards.org/cgi-bin/carddisp.pl?gene=MMP10
RAB38	RAB38, Member RAS Oncogene Family	Protein Coding	38	GC11M090612	1.4026	https://www.genecards.org/cgi-bin/carddisp.pl?gene=RAB38
CYP3A4	Cytochrome P450 Family 3 Subfamily A Member 4	Protein Coding	49	GC07M099759	1.40141	https://www.genecards.org/cgi-bin/carddisp.pl?gene=CYP3A4
CA2	Carbonic Anhydrase 2	Protein Coding	49	GC08P085463	1.40051	https://www.genecards.org/cgi-bin/carddisp.pl?gene=CA2
RPS6KA1	Ribosomal Protein S6 Kinase A1	Protein Coding	48	GC01P026540	1.40007	https://www.genecards.org/cgi-bin/carddisp.pl?gene=RPS6KA1
TTC30B	Tetratricopeptide Repeat Domain 30B	Protein Coding	34	GC02M177548	1.39946	https://www.genecards.org/cgi-bin/carddisp.pl?gene=TTC30B
AIFM1	Apoptosis Inducing Factor Mitochondria Associated 1	Protein Coding	46	GC0XM130129	1.39758	https://www.genecards.org/cgi-bin/carddisp.pl?gene=AIFM1
NOTCH4	Notch Receptor 4	Protein Coding	44	GC06M065988	1.39758	https://www.genecards.org/cgi-bin/carddisp.pl?gene=NOTCH4
AREG	Amphiregulin	Protein Coding	41	GC04P074445	1.39712	https://www.genecards.org/cgi-bin/carddisp.pl?gene=AREG
RXFP1	Relaxin Family Peptide Receptor 1	Protein Coding	42	GC04P158315	1.39625	https://www.genecards.org/cgi-bin/carddisp.pl?gene=RXFP1
BECN1	Beclin 1	Protein Coding	44	GC17M042810	1.39624	https://www.genecards.org/cgi-bin/carddisp.pl?gene=BECN1
SKI	SKI Proto-Oncogene	Protein Coding	44	GC01P002228	1.39464	https://www.genecards.org/cgi-bin/carddisp.pl?gene=SKI
MIR328	MicroRNA 328	RNA Gene	21	GC16M067203	1.39358	https://www.genecards.org/cgi-bin/carddisp.pl?gene=MIR328
SLAMF7	SLAM Family Member 7	Protein Coding	41	GC01P160740	1.39343	https://www.genecards.org/cgi-bin/carddisp.pl?gene=SLAMF7
RUVBL2	RuvB Like AAA ATPase 2	Protein Coding	43	GC19P048993	1.39311	https://www.genecards.org/cgi-bin/carddisp.pl?gene=RUVBL2
RPL15	Ribosomal Protein L15	Protein Coding	42	GC03P023916	1.39311	https://www.genecards.org/cgi-bin/carddisp.pl?gene=RPL15
RPL35A	Ribosomal Protein L35a	Protein Coding	41	GC03P197949	1.39311	https://www.genecards.org/cgi-bin/carddisp.pl?gene=RPL35A
CAPN1	Calpain 1	Protein Coding	48	GC11P069958	1.39266	https://www.genecards.org/cgi-bin/carddisp.pl?gene=CAPN1
TEK	TEK Receptor Tyrosine Kinase	Protein Coding	49	GC09P027109	1.3922	https://www.genecards.org/cgi-bin/carddisp.pl?gene=TEK
ELAVL1	ELAV Like RNA Binding Protein 1	Protein Coding	40	GC19M007958	1.3922	https://www.genecards.org/cgi-bin/carddisp.pl?gene=ELAVL1
LOC113219471	Greater CFTR Locus Negative Regulatory Element CR19	Biological Region	2	GC07P117537	1.39101	https://www.genecards.org/cgi-bin/carddisp.pl?gene=LOC113219471
LOC113219472	Greater CFTR Locus Negative Regulatory Element CR20	Biological Region	2	GC07P117565	1.39101	https://www.genecards.org/cgi-bin/carddisp.pl?gene=LOC113219472
FADS1	Fatty Acid Desaturase 1	Protein Coding	43	GC11M061799	1.38931	https://www.genecards.org/cgi-bin/carddisp.pl?gene=FADS1
UBA52	Ubiquitin A-52 Residue Ribosomal Protein Fusion Product 1	Protein Coding	40	GC19P018563	1.38871	https://www.genecards.org/cgi-bin/carddisp.pl?gene=UBA52
SLC24A5	Solute Carrier Family 24 Member 5	Protein Coding	40	GC15P048120	1.38754	https://www.genecards.org/cgi-bin/carddisp.pl?gene=SLC24A5
AP3M1	Adaptor Related Protein Complex 3 Subunit Mu 1	Protein Coding	37	GC10M074120	1.38754	https://www.genecards.org/cgi-bin/carddisp.pl?gene=AP3M1
BHLHE22	Basic Helix-Loop-Helix Family Member E22	Protein Coding	33	GC08P064580	1.38754	https://www.genecards.org/cgi-bin/carddisp.pl?gene=BHLHE22
RPS6KA3	Ribosomal Protein S6 Kinase A3	Protein Coding	50	GC0XM020149	1.38732	https://www.genecards.org/cgi-bin/carddisp.pl?gene=RPS6KA3
SYP	Synaptophysin	Protein Coding	44	GC0XM049187	1.38657	https://www.genecards.org/cgi-bin/carddisp.pl?gene=SYP
PANK2	Pantothenate Kinase 2	Protein Coding	42	GC20P004269	1.38556	https://www.genecards.org/cgi-bin/carddisp.pl?gene=PANK2
GSK3B	Glycogen Synthase Kinase 3 Beta	Protein Coding	47	GC03M119821	1.38418	https://www.genecards.org/cgi-bin/carddisp.pl?gene=GSK3B
KRAS	KRAS Proto-Oncogene, GTPase	Protein Coding	49	GC12M025204	1.38375	https://www.genecards.org/cgi-bin/carddisp.pl?gene=KRAS
MARCO	Macrophage Receptor With Collagenous Structure	Protein Coding	40	GC02P118942	1.38344	https://www.genecards.org/cgi-bin/carddisp.pl?gene=MARCO
MYH9	Myosin Heavy Chain 9	Protein Coding	47	GC22M036281	1.38277	https://www.genecards.org/cgi-bin/carddisp.pl?gene=MYH9
XIAP	X-Linked Inhibitor Of Apoptosis	Protein Coding	46	GC0XP123859	1.38277	https://www.genecards.org/cgi-bin/carddisp.pl?gene=XIAP
PYGB	Glycogen Phosphorylase B	Protein Coding	41	GC20P025248	1.38277	https://www.genecards.org/cgi-bin/carddisp.pl?gene=PYGB
UCP2	Uncoupling Protein 2	Protein Coding	44	GC11M073974	1.38189	https://www.genecards.org/cgi-bin/carddisp.pl?gene=UCP2
PSMD9	Proteasome 26S Subunit, Non-ATPase 9	Protein Coding	41	GC12P126233	1.38174	https://www.genecards.org/cgi-bin/carddisp.pl?gene=PSMD9
UTS2	Urotensin 2	Protein Coding	39	GC01M007843	1.3813	https://www.genecards.org/cgi-bin/carddisp.pl?gene=UTS2
SLC25A12	Solute Carrier Family 25 Member 12	Protein Coding	45	GC02M171783	1.37771	https://www.genecards.org/cgi-bin/carddisp.pl?gene=SLC25A12
NTN1	Netrin 1	Protein Coding	44	GC17P011249	1.37771	https://www.genecards.org/cgi-bin/carddisp.pl?gene=NTN1
DYNC1H1	Dynein Cytoplasmic 1 Heavy Chain 1	Protein Coding	43	GC14P109704	1.37771	https://www.genecards.org/cgi-bin/carddisp.pl?gene=DYNC1H1
F10	Coagulation Factor X	Protein Coding	48	GC13P113122	1.37765	https://www.genecards.org/cgi-bin/carddisp.pl?gene=F10
TNFSF12	TNF Superfamily Member 12	Protein Coding	39	GC17P011166	1.37745	https://www.genecards.org/cgi-bin/carddisp.pl?gene=TNFSF12
CYP11B1	Cytochrome P450 Family 11 Subfamily B Member 1	Protein Coding	46	GC08M142872	1.37526	https://www.genecards.org/cgi-bin/carddisp.pl?gene=CYP11B1
PPP2R2A	Protein Phosphatase 2 Regulatory Subunit Balpha	Protein Coding	42	GC08P026292	1.37526	https://www.genecards.org/cgi-bin/carddisp.pl?gene=PPP2R2A
ITGB3	Integrin Subunit Beta 3	Protein Coding	49	GC17P055923	1.3736	https://www.genecards.org/cgi-bin/carddisp.pl?gene=ITGB3
PON1	Paraoxonase 1	Protein Coding	46	GC07M095297	1.37255	https://www.genecards.org/cgi-bin/carddisp.pl?gene=PON1
TCF7L2	Transcription Factor 7 Like 2	Protein Coding	45	GC10P112950	1.37254	https://www.genecards.org/cgi-bin/carddisp.pl?gene=TCF7L2
MIR139	MicroRNA 139	RNA Gene	21	GC11M072615	1.37241	https://www.genecards.org/cgi-bin/carddisp.pl?gene=MIR139
IL6R	Interleukin 6 Receptor	Protein Coding	46	GC01P154405	1.37167	https://www.genecards.org/cgi-bin/carddisp.pl?gene=IL6R
SLC26A6	Solute Carrier Family 26 Member 6	Protein Coding	38	GC03M048625	1.37155	https://www.genecards.org/cgi-bin/carddisp.pl?gene=SLC26A6
PTPN3	Protein Tyrosine Phosphatase Non-Receptor Type 3	Protein Coding	44	GC09M109375	1.3699	https://www.genecards.org/cgi-bin/carddisp.pl?gene=PTPN3
SHC1	SHC Adaptor Protein 1	Protein Coding	42	GC01M154962	1.36816	https://www.genecards.org/cgi-bin/carddisp.pl?gene=SHC1
OTULIN	OTU Deubiquitinase With Linear Linkage Specificity	Protein Coding	38	GC05P014667	1.36784	https://www.genecards.org/cgi-bin/carddisp.pl?gene=OTULIN
MAS1	MAS1 Proto-Oncogene, G Protein-Coupled Receptor	Protein Coding	37	GC06P160559	1.3675	https://www.genecards.org/cgi-bin/carddisp.pl?gene=MAS1
CYGB	Cytoglobin	Protein Coding	37	GC17M076527	1.36612	https://www.genecards.org/cgi-bin/carddisp.pl?gene=CYGB
PLA2G4A	Phospholipase A2 Group IVA	Protein Coding	47	GC01P186798	1.36539	https://www.genecards.org/cgi-bin/carddisp.pl?gene=PLA2G4A
PCK1	Phosphoenolpyruvate Carboxykinase 1	Protein Coding	46	GC20P057561	1.36429	https://www.genecards.org/cgi-bin/carddisp.pl?gene=PCK1
AFG3L2	AFG3 Like Matrix AAA Peptidase Subunit 2	Protein Coding	45	GC18M012328	1.36429	https://www.genecards.org/cgi-bin/carddisp.pl?gene=AFG3L2
NDUFS7	NADH:Ubiquinone Oxidoreductase Core Subunit S7	Protein Coding	45	GC19P002876	1.36429	https://www.genecards.org/cgi-bin/carddisp.pl?gene=NDUFS7
CPE	Carboxypeptidase E	Protein Coding	44	GC04P165361	1.36429	https://www.genecards.org/cgi-bin/carddisp.pl?gene=CPE
CTNS	Cystinosin, Lysosomal Cystine Transporter	Protein Coding	44	GC17P003636	1.36429	https://www.genecards.org/cgi-bin/carddisp.pl?gene=CTNS
KCNJ10	Potassium Inwardly Rectifying Channel Subfamily J Member 10	Protein Coding	44	GC01M159998	1.36429	https://www.genecards.org/cgi-bin/carddisp.pl?gene=KCNJ10
KCNN2	Potassium Calcium-Activated Channel Subfamily N Member 2	Protein Coding	44	GC05P114058	1.36429	https://www.genecards.org/cgi-bin/carddisp.pl?gene=KCNN2
SOX3	SRY-Box Transcription Factor 3	Protein Coding	44	GC0XM140502	1.36429	https://www.genecards.org/cgi-bin/carddisp.pl?gene=SOX3
KAT6B	Lysine Acetyltransferase 6B	Protein Coding	43	GC10P074868	1.36429	https://www.genecards.org/cgi-bin/carddisp.pl?gene=KAT6B
PEX14	Peroxisomal Biogenesis Factor 14	Protein Coding	43	GC01P010472	1.36429	https://www.genecards.org/cgi-bin/carddisp.pl?gene=PEX14
AIP	Aryl Hydrocarbon Receptor Interacting Protein	Protein Coding	42	GC11P067468	1.36429	https://www.genecards.org/cgi-bin/carddisp.pl?gene=AIP
FSHB	Follicle Stimulating Hormone Subunit Beta	Protein Coding	42	GC11P030210	1.36429	https://www.genecards.org/cgi-bin/carddisp.pl?gene=FSHB
PAX7	Paired Box 7	Protein Coding	42	GC01P018631	1.36429	https://www.genecards.org/cgi-bin/carddisp.pl?gene=PAX7
UQCRB	Ubiquinol-Cytochrome C Reductase Binding Protein	Protein Coding	42	GC08M096225	1.36429	https://www.genecards.org/cgi-bin/carddisp.pl?gene=UQCRB
ATP6V0A1	ATPase H+ Transporting V0 Subunit A1	Protein Coding	41	GC17P042458	1.36429	https://www.genecards.org/cgi-bin/carddisp.pl?gene=ATP6V0A1
IL21R	Interleukin 21 Receptor	Protein Coding	41	GC16P027995	1.36429	https://www.genecards.org/cgi-bin/carddisp.pl?gene=IL21R
KIF1C	Kinesin Family Member 1C	Protein Coding	41	GC17P005022	1.36429	https://www.genecards.org/cgi-bin/carddisp.pl?gene=KIF1C
MRPL3	Mitochondrial Ribosomal Protein L3	Protein Coding	41	GC03M131462	1.36429	https://www.genecards.org/cgi-bin/carddisp.pl?gene=MRPL3
PEX19	Peroxisomal Biogenesis Factor 19	Protein Coding	41	GC01M160276	1.36429	https://www.genecards.org/cgi-bin/carddisp.pl?gene=PEX19
PEX3	Peroxisomal Biogenesis Factor 3	Protein Coding	41	GC06P143450	1.36429	https://www.genecards.org/cgi-bin/carddisp.pl?gene=PEX3
TDP2	Tyrosyl-DNA Phosphodiesterase 2	Protein Coding	41	GC06M024651	1.36429	https://www.genecards.org/cgi-bin/carddisp.pl?gene=TDP2
ACADL	Acyl-CoA Dehydrogenase Long Chain	Protein Coding	40	GC02M210187	1.36429	https://www.genecards.org/cgi-bin/carddisp.pl?gene=ACADL
KLC2	Kinesin Light Chain 2	Protein Coding	40	GC11P070038	1.36429	https://www.genecards.org/cgi-bin/carddisp.pl?gene=KLC2
PEX11B	Peroxisomal Biogenesis Factor 11 Beta	Protein Coding	40	GC01M145911	1.36429	https://www.genecards.org/cgi-bin/carddisp.pl?gene=PEX11B
PEX26	Peroxisomal Biogenesis Factor 26	Protein Coding	40	GC22P018780	1.36429	https://www.genecards.org/cgi-bin/carddisp.pl?gene=PEX26
RAB3GAP1	RAB3 GTPase Activating Protein Catalytic Subunit 1	Protein Coding	40	GC02P135052	1.36429	https://www.genecards.org/cgi-bin/carddisp.pl?gene=RAB3GAP1
PEX12	Peroxisomal Biogenesis Factor 12	Protein Coding	39	GC17M035574	1.36429	https://www.genecards.org/cgi-bin/carddisp.pl?gene=PEX12
COQ4	Coenzyme Q4	Protein Coding	38	GC09P128322	1.36429	https://www.genecards.org/cgi-bin/carddisp.pl?gene=COQ4
MRPS7	Mitochondrial Ribosomal Protein S7	Protein Coding	38	GC17P075579	1.36429	https://www.genecards.org/cgi-bin/carddisp.pl?gene=MRPS7
PEX16	Peroxisomal Biogenesis Factor 16	Protein Coding	38	GC11M089340	1.36429	https://www.genecards.org/cgi-bin/carddisp.pl?gene=PEX16
VWA1	Von Willebrand Factor A Domain Containing 1	Protein Coding	37	GC01P001434	1.36429	https://www.genecards.org/cgi-bin/carddisp.pl?gene=VWA1
ASTN2	Astrotactin 2	Protein Coding	36	GC09M116425	1.36429	https://www.genecards.org/cgi-bin/carddisp.pl?gene=ASTN2
C12orf57	Chromosome 12 Open Reading Frame 57	Protein Coding	36	GC12P021092	1.36429	https://www.genecards.org/cgi-bin/carddisp.pl?gene=C12orf57
YARS1	Tyrosyl-TRNA Synthetase 1	Protein Coding	36	GC01M032776	1.36429	https://www.genecards.org/cgi-bin/carddisp.pl?gene=YARS1
ZNF592	Zinc Finger Protein 592	Protein Coding	36	GC15P118024	1.36429	https://www.genecards.org/cgi-bin/carddisp.pl?gene=ZNF592
PIGY	Phosphatidylinositol Glycan Anchor Biosynthesis Class Y	Protein Coding	33	GC04M088520	1.36429	https://www.genecards.org/cgi-bin/carddisp.pl?gene=PIGY
SGO1	Shugoshin 1	Protein Coding	33	GC03M020838	1.36429	https://www.genecards.org/cgi-bin/carddisp.pl?gene=SGO1
CCDC174	Coiled-Coil Domain Containing 174	Protein Coding	31	GC03P014657	1.36429	https://www.genecards.org/cgi-bin/carddisp.pl?gene=CCDC174
KRTCAP3	Keratinocyte Associated Protein 3	Protein Coding	31	GC02P027442	1.36429	https://www.genecards.org/cgi-bin/carddisp.pl?gene=KRTCAP3
ZSWIM7	Zinc Finger SWIM-Type Containing 7	Protein Coding	31	GC17M015977	1.36429	https://www.genecards.org/cgi-bin/carddisp.pl?gene=ZSWIM7
LRCH2	Leucine Rich Repeats And Calponin Homology Domain Containing 2	Protein Coding	29	GC0XM115111	1.36429	https://www.genecards.org/cgi-bin/carddisp.pl?gene=LRCH2
PYURF	PIGY Upstream Open Reading Frame	Protein Coding	26	GC04M088521	1.36429	https://www.genecards.org/cgi-bin/carddisp.pl?gene=PYURF
DGUOK-AS1	DGUOK Antisense RNA 1	RNA Gene	17	GC02M073947	1.36429	https://www.genecards.org/cgi-bin/carddisp.pl?gene=DGUOK-AS1
MAGI2-AS3	MAGI2 Antisense RNA 3	RNA Gene	17	GC07P079452	1.36429	https://www.genecards.org/cgi-bin/carddisp.pl?gene=MAGI2-AS3
ADNP-AS1	ADNP Antisense RNA 1	RNA Gene	14	GC20P050930	1.36429	https://www.genecards.org/cgi-bin/carddisp.pl?gene=ADNP-AS1
APOA1-AS	APOA1 Antisense RNA	RNA Gene	14	GC11P116836	1.36429	https://www.genecards.org/cgi-bin/carddisp.pl?gene=APOA1-AS
DSG2-AS1	DSG2 Antisense RNA 1	RNA Gene	14	GC18M031542	1.36429	https://www.genecards.org/cgi-bin/carddisp.pl?gene=DSG2-AS1
SGO1-AS1	SGO1 Antisense RNA 1	RNA Gene	14	GC03P020174	1.36429	https://www.genecards.org/cgi-bin/carddisp.pl?gene=SGO1-AS1
MFF-DT	MFF Divergent Transcript	RNA Gene	13	GC02M227223	1.36429	https://www.genecards.org/cgi-bin/carddisp.pl?gene=MFF-DT
ARL14EP-DT	ARL14EP Divergent Transcript	RNA Gene	10	GC11M030043	1.36429	https://www.genecards.org/cgi-bin/carddisp.pl?gene=ARL14EP-DT
CACNG2-DT	CACNG2 Divergent Transcript	RNA Gene	10	GC22P038562	1.36429	https://www.genecards.org/cgi-bin/carddisp.pl?gene=CACNG2-DT
LOC101927078	Uncharacterized LOC101927078	RNA Gene	10	GC05M114447	1.36429	https://www.genecards.org/cgi-bin/carddisp.pl?gene=LOC101927078
LOC105377785	Uncharacterized LOC105377785	RNA Gene	8	GC08P002728	1.36429	https://www.genecards.org/cgi-bin/carddisp.pl?gene=LOC105377785
LOC119369037	CRISPRi-FlowFISH-Validated FTL Regulatory Element	Biological Region	3	GC19P067076	1.36429	https://www.genecards.org/cgi-bin/carddisp.pl?gene=LOC119369037
WG	Wegener Granulomatosis	Genetic Locus	3	GC06U900715	1.36429	https://www.genecards.org/cgi-bin/carddisp.pl?gene=WG
DUP8Q22.1	Leri Pleonosteosis Chromosome Duplication Syndrome	Genetic Locus	1	GC08U902421	1.36429	https://www.genecards.org/cgi-bin/carddisp.pl?gene=DUP8Q22.1
ENDO1	Endometriosis, Susceptibility To, 1	Genetic Locus	1	GC10U901124	1.36429	https://www.genecards.org/cgi-bin/carddisp.pl?gene=ENDO1
KTCN5	Keratoconus 5	Genetic Locus	1	GC05U901671	1.36429	https://www.genecards.org/cgi-bin/carddisp.pl?gene=KTCN5
CXCL13	C-X-C Motif Chemokine Ligand 13	Protein Coding	40	GC04P077511	1.3625	https://www.genecards.org/cgi-bin/carddisp.pl?gene=CXCL13
ALG1	ALG1 Chitobiosyldiphosphodolichol Beta-Mannosyltransferase	Protein Coding	42	GC16P005033	1.36231	https://www.genecards.org/cgi-bin/carddisp.pl?gene=ALG1
FOXJ1	Forkhead Box J1	Protein Coding	37	GC17M076136	1.36223	https://www.genecards.org/cgi-bin/carddisp.pl?gene=FOXJ1
MFGE8	Milk Fat Globule EGF And Factor V/VIII Domain Containing	Protein Coding	42	GC15M088898	1.36163	https://www.genecards.org/cgi-bin/carddisp.pl?gene=MFGE8
GCH1	GTP Cyclohydrolase 1	Protein Coding	46	GC14M054842	1.35837	https://www.genecards.org/cgi-bin/carddisp.pl?gene=GCH1
VAMP7	Vesicle Associated Membrane Protein 7	Protein Coding	40	GC0XP155881	1.35837	https://www.genecards.org/cgi-bin/carddisp.pl?gene=VAMP7
PSAP	Prosaposin	Protein Coding	46	GC10M071816	1.35811	https://www.genecards.org/cgi-bin/carddisp.pl?gene=PSAP
UCHL1	Ubiquitin C-Terminal Hydrolase L1	Protein Coding	49	GC04P041256	1.35804	https://www.genecards.org/cgi-bin/carddisp.pl?gene=UCHL1
CC2D2B	Coiled-Coil And C2 Domain Containing 2B	Protein Coding	30	GC10P095975	1.35763	https://www.genecards.org/cgi-bin/carddisp.pl?gene=CC2D2B
RAF1	Raf-1 Proto-Oncogene, Serine/Threonine Kinase	Protein Coding	52	GC03M012583	1.35653	https://www.genecards.org/cgi-bin/carddisp.pl?gene=RAF1
MIR203A	MicroRNA 203a	RNA Gene	20	GC14P109723	1.3562	https://www.genecards.org/cgi-bin/carddisp.pl?gene=MIR203A
PI4K2A	Phosphatidylinositol 4-Kinase Type 2 Alpha	Protein Coding	39	GC10P097640	1.35603	https://www.genecards.org/cgi-bin/carddisp.pl?gene=PI4K2A
BLOC1S2	Biogenesis Of Lysosomal Organelles Complex 1 Subunit 2	Protein Coding	33	GC10M100273	1.35603	https://www.genecards.org/cgi-bin/carddisp.pl?gene=BLOC1S2
CFLAR	CASP8 And FADD Like Apoptosis Regulator	Protein Coding	43	GC02P201117	1.35531	https://www.genecards.org/cgi-bin/carddisp.pl?gene=CFLAR
RCN2	Reticulocalbin 2	Protein Coding	39	GC15P076931	1.35531	https://www.genecards.org/cgi-bin/carddisp.pl?gene=RCN2
HDAC6	Histone Deacetylase 6	Protein Coding	50	GC0XP048801	1.35385	https://www.genecards.org/cgi-bin/carddisp.pl?gene=HDAC6
NQO1	NAD(P)H Quinone Dehydrogenase 1	Protein Coding	46	GC16M069706	1.35334	https://www.genecards.org/cgi-bin/carddisp.pl?gene=NQO1
ABCA1	ATP Binding Cassette Subfamily A Member 1	Protein Coding	46	GC09M104781	1.35074	https://www.genecards.org/cgi-bin/carddisp.pl?gene=ABCA1
CYP4V2	Cytochrome P450 Family 4 Subfamily V Member 2	Protein Coding	41	GC04P186191	1.35009	https://www.genecards.org/cgi-bin/carddisp.pl?gene=CYP4V2
LRTM2	Leucine Rich Repeats And Transmembrane Domains 2	Protein Coding	34	GC12P001820	1.35009	https://www.genecards.org/cgi-bin/carddisp.pl?gene=LRTM2
NEAT1	Nuclear Paraspeckle Assembly Transcript 1	RNA Gene	24	GC11P069943	1.34992	https://www.genecards.org/cgi-bin/carddisp.pl?gene=NEAT1
RHOH	Ras Homolog Family Member H	Protein Coding	42	GC04P040192	1.34978	https://www.genecards.org/cgi-bin/carddisp.pl?gene=RHOH
NAF1	Nuclear Assembly Factor 1 Ribonucleoprotein	Protein Coding	33	GC04M163109	1.3494	https://www.genecards.org/cgi-bin/carddisp.pl?gene=NAF1
LMAN1	Lectin, Mannose Binding 1	Protein Coding	44	GC18M059327	1.34888	https://www.genecards.org/cgi-bin/carddisp.pl?gene=LMAN1
PEPD	Peptidase D	Protein Coding	44	GC19M033386	1.3487	https://www.genecards.org/cgi-bin/carddisp.pl?gene=PEPD
PTPA	Protein Phosphatase 2 Phosphatase Activator	Protein Coding	33	GC09P129111	1.34789	https://www.genecards.org/cgi-bin/carddisp.pl?gene=PTPA
MIR101-1	MicroRNA 101-1	RNA Gene	20	GC01M065058	1.34725	https://www.genecards.org/cgi-bin/carddisp.pl?gene=MIR101-1
MAT2A	Methionine Adenosyltransferase 2A	Protein Coding	45	GC02P085827	1.34646	https://www.genecards.org/cgi-bin/carddisp.pl?gene=MAT2A
GRN	Granulin Precursor	Protein Coding	46	GC17P044345	1.34506	https://www.genecards.org/cgi-bin/carddisp.pl?gene=GRN
TRPV1	Transient Receptor Potential Cation Channel Subfamily V Member 1	Protein Coding	45	GC17M003565	1.34126	https://www.genecards.org/cgi-bin/carddisp.pl?gene=TRPV1
PVT1	Pvt1 Oncogene	RNA Gene	26	GC08P127869	1.34126	https://www.genecards.org/cgi-bin/carddisp.pl?gene=PVT1
SETD2	SET Domain Containing 2, Histone Lysine Methyltransferase	Protein Coding	45	GC03M047033	1.34016	https://www.genecards.org/cgi-bin/carddisp.pl?gene=SETD2
KRT16	Keratin 16	Protein Coding	42	GC17M041609	1.33965	https://www.genecards.org/cgi-bin/carddisp.pl?gene=KRT16
ITGA5	Integrin Subunit Alpha 5	Protein Coding	47	GC12M054899	1.33786	https://www.genecards.org/cgi-bin/carddisp.pl?gene=ITGA5
PRKCE	Protein Kinase C Epsilon	Protein Coding	46	GC02P045651	1.33786	https://www.genecards.org/cgi-bin/carddisp.pl?gene=PRKCE
S1PR1	Sphingosine-1-Phosphate Receptor 1	Protein Coding	42	GC01P101236	1.33756	https://www.genecards.org/cgi-bin/carddisp.pl?gene=S1PR1
USP9X	Ubiquitin Specific Peptidase 9 X-Linked	Protein Coding	46	GC0XP041085	1.33638	https://www.genecards.org/cgi-bin/carddisp.pl?gene=USP9X
NID1	Nidogen 1	Protein Coding	42	GC01M235975	1.33638	https://www.genecards.org/cgi-bin/carddisp.pl?gene=NID1
OCA2	OCA2 Melanosomal Transmembrane Protein	Protein Coding	42	GC15M027754	1.33627	https://www.genecards.org/cgi-bin/carddisp.pl?gene=OCA2
LOC100500719	HPS1, Biogenesis Of Lysosomal Organelles Complex 3 Subunit 1 Pseudogene	Pseudogene	4	GC22M057347	1.33627	https://www.genecards.org/cgi-bin/carddisp.pl?gene=LOC100500719
ENSG00000188078	Hermansky-Pudlak Syndrome 1 (HPS1) Pseudogene	Pseudogene	2	GC22M057348	1.33627	https://www.genecards.org/cgi-bin/carddisp.pl?gene=ENSG00000188078
ENPP3	Ectonucleotide Pyrophosphatase/Phosphodiesterase 3	Protein Coding	42	GC06P131617	1.33543	https://www.genecards.org/cgi-bin/carddisp.pl?gene=ENPP3
ANGPTL2	Angiopoietin Like 2	Protein Coding	37	GC09M127087	1.33525	https://www.genecards.org/cgi-bin/carddisp.pl?gene=ANGPTL2
POT1	Protection Of Telomeres 1	Protein Coding	41	GC07M124822	1.33481	https://www.genecards.org/cgi-bin/carddisp.pl?gene=POT1
CBS	Cystathionine Beta-Synthase	Protein Coding	48	GC21M043053	1.33442	https://www.genecards.org/cgi-bin/carddisp.pl?gene=CBS
HBA1	Hemoglobin Subunit Alpha 1	Protein Coding	42	GC16P011598	1.33442	https://www.genecards.org/cgi-bin/carddisp.pl?gene=HBA1
SEPTIN6	Septin 6	Protein Coding	29	GC0XM119616	1.33442	https://www.genecards.org/cgi-bin/carddisp.pl?gene=SEPTIN6
MIRLET7I	MicroRNA Let-7i	RNA Gene	21	GC12P062606	1.334	https://www.genecards.org/cgi-bin/carddisp.pl?gene=MIRLET7I
CDC27	Cell Division Cycle 27	Protein Coding	40	GC17M047117	1.3327	https://www.genecards.org/cgi-bin/carddisp.pl?gene=CDC27
BCAR1	BCAR1 Scaffold Protein, Cas Family Member	Protein Coding	42	GC16M075228	1.33089	https://www.genecards.org/cgi-bin/carddisp.pl?gene=BCAR1
MLXIPL	MLX Interacting Protein Like	Protein Coding	41	GC07M073593	1.32839	https://www.genecards.org/cgi-bin/carddisp.pl?gene=MLXIPL
AGFG1	ArfGAP With FG Repeats 1	Protein Coding	39	GC02P227473	1.32757	https://www.genecards.org/cgi-bin/carddisp.pl?gene=AGFG1
TMEM219	Transmembrane Protein 219	Protein Coding	33	GC16P041022	1.32757	https://www.genecards.org/cgi-bin/carddisp.pl?gene=TMEM219
ANTXR2	ANTXR Cell Adhesion Molecule 2	Protein Coding	45	GC04M079901	1.32653	https://www.genecards.org/cgi-bin/carddisp.pl?gene=ANTXR2
DNAJA2	DnaJ Heat Shock Protein Family (Hsp40) Member A2	Protein Coding	39	GC16M046955	1.32481	https://www.genecards.org/cgi-bin/carddisp.pl?gene=DNAJA2
LDHA	Lactate Dehydrogenase A	Protein Coding	49	GC11P018394	1.32466	https://www.genecards.org/cgi-bin/carddisp.pl?gene=LDHA
MT2A	Metallothionein 2A	Protein Coding	41	GC16P057038	1.32419	https://www.genecards.org/cgi-bin/carddisp.pl?gene=MT2A
VAPB	VAMP Associated Protein B And C	Protein Coding	43	GC20P058389	1.32274	https://www.genecards.org/cgi-bin/carddisp.pl?gene=VAPB
BLOC1S4	Biogenesis Of Lysosomal Organelles Complex 1 Subunit 4	Protein Coding	32	GC04P006718	1.32053	https://www.genecards.org/cgi-bin/carddisp.pl?gene=BLOC1S4
CD5L	CD5 Molecule Like	Protein Coding	38	GC01M157800	1.3205	https://www.genecards.org/cgi-bin/carddisp.pl?gene=CD5L
DKK3	Dickkopf WNT Signaling Pathway Inhibitor 3	Protein Coding	40	GC11M011962	1.31952	https://www.genecards.org/cgi-bin/carddisp.pl?gene=DKK3
GARS1	Glycyl-TRNA Synthetase 1	Protein Coding	36	GC07P030580	1.31682	https://www.genecards.org/cgi-bin/carddisp.pl?gene=GARS1
LOXL1	Lysyl Oxidase Like 1	Protein Coding	42	GC15P073925	1.31577	https://www.genecards.org/cgi-bin/carddisp.pl?gene=LOXL1
MAD1L1	Mitotic Arrest Deficient 1 Like 1	Protein Coding	44	GC07M001815	1.31515	https://www.genecards.org/cgi-bin/carddisp.pl?gene=MAD1L1
IL10RA	Interleukin 10 Receptor Subunit Alpha	Protein Coding	44	GC11P117987	1.3149	https://www.genecards.org/cgi-bin/carddisp.pl?gene=IL10RA
FGF9	Fibroblast Growth Factor 9	Protein Coding	42	GC13P021671	1.3145	https://www.genecards.org/cgi-bin/carddisp.pl?gene=FGF9
DGKA	Diacylglycerol Kinase Alpha	Protein Coding	42	GC12P055927	1.31356	https://www.genecards.org/cgi-bin/carddisp.pl?gene=DGKA
HMGCR	3-Hydroxy-3-Methylglutaryl-CoA Reductase	Protein Coding	45	GC05P075336	1.31124	https://www.genecards.org/cgi-bin/carddisp.pl?gene=HMGCR
CX3CL1	C-X3-C Motif Chemokine Ligand 1	Protein Coding	41	GC16P057372	1.31112	https://www.genecards.org/cgi-bin/carddisp.pl?gene=CX3CL1
SPINT2	Serine Peptidase Inhibitor, Kunitz Type 2	Protein Coding	42	GC19P038244	1.30827	https://www.genecards.org/cgi-bin/carddisp.pl?gene=SPINT2
HSPA1B	Heat Shock Protein Family A (Hsp70) Member 1B	Protein Coding	39	GC06P083712	1.30734	https://www.genecards.org/cgi-bin/carddisp.pl?gene=HSPA1B
OMP	Olfactory Marker Protein	Protein Coding	36	GC11P077102	1.30734	https://www.genecards.org/cgi-bin/carddisp.pl?gene=OMP
OGN	Osteoglycin	Protein Coding	40	GC09M092383	1.30676	https://www.genecards.org/cgi-bin/carddisp.pl?gene=OGN
PDIA3	Protein Disulfide Isomerase Family A Member 3	Protein Coding	42	GC15P043746	1.30662	https://www.genecards.org/cgi-bin/carddisp.pl?gene=PDIA3
DAG1	Dystroglycan 1	Protein Coding	44	GC03P049645	1.30401	https://www.genecards.org/cgi-bin/carddisp.pl?gene=DAG1
FTL	Ferritin Light Chain	Protein Coding	45	GC19P048965	1.30354	https://www.genecards.org/cgi-bin/carddisp.pl?gene=FTL
RUNX3	RUNX Family Transcription Factor 3	Protein Coding	42	GC01M024899	1.30354	https://www.genecards.org/cgi-bin/carddisp.pl?gene=RUNX3
TRPM6	Transient Receptor Potential Cation Channel Subfamily M Member 6	Protein Coding	45	GC09M074725	1.30139	https://www.genecards.org/cgi-bin/carddisp.pl?gene=TRPM6
RTKN2	Rhotekin 2	Protein Coding	35	GC10M062183	1.30081	https://www.genecards.org/cgi-bin/carddisp.pl?gene=RTKN2
LOC110806264	TERT Enhancer In Intron 2	Biological Region	2	GC05P001286	1.30081	https://www.genecards.org/cgi-bin/carddisp.pl?gene=LOC110806264
HAVCR1	Hepatitis A Virus Cellular Receptor 1	Protein Coding	41	GC05M157028	1.30035	https://www.genecards.org/cgi-bin/carddisp.pl?gene=HAVCR1
TSHR	Thyroid Stimulating Hormone Receptor	Protein Coding	45	GC14P080954	1.30002	https://www.genecards.org/cgi-bin/carddisp.pl?gene=TSHR
PCNT	Pericentrin	Protein Coding	43	GC21P046324	1.29897	https://www.genecards.org/cgi-bin/carddisp.pl?gene=PCNT
NXPH4	Neurexophilin 4	Protein Coding	36	GC12P057331	1.29897	https://www.genecards.org/cgi-bin/carddisp.pl?gene=NXPH4
PDHX	Pyruvate Dehydrogenase Complex Component X	Protein Coding	45	GC11P034894	1.29894	https://www.genecards.org/cgi-bin/carddisp.pl?gene=PDHX
ADAMTSL1	ADAMTS Like 1	Protein Coding	41	GC09P017906	1.29807	https://www.genecards.org/cgi-bin/carddisp.pl?gene=ADAMTSL1
VCAN	Versican	Protein Coding	46	GC05P083471	1.29717	https://www.genecards.org/cgi-bin/carddisp.pl?gene=VCAN
XPO1	Exportin 1	Protein Coding	46	GC02M061445	1.29717	https://www.genecards.org/cgi-bin/carddisp.pl?gene=XPO1
PPBP	Pro-Platelet Basic Protein	Protein Coding	41	GC04M073986	1.29548	https://www.genecards.org/cgi-bin/carddisp.pl?gene=PPBP
BRSK2	BR Serine/Threonine Kinase 2	Protein Coding	41	GC11P001389	1.29523	https://www.genecards.org/cgi-bin/carddisp.pl?gene=BRSK2
KANSL1	KAT8 Regulatory NSL Complex Subunit 1	Protein Coding	38	GC17M046132	1.29523	https://www.genecards.org/cgi-bin/carddisp.pl?gene=KANSL1
MDGA2	MAM Domain Containing Glycosylphosphatidylinositol Anchor 2	Protein Coding	37	GC14M046839	1.29523	https://www.genecards.org/cgi-bin/carddisp.pl?gene=MDGA2
MUC20	Mucin 20, Cell Surface Associated	Protein Coding	37	GC03P195720	1.29523	https://www.genecards.org/cgi-bin/carddisp.pl?gene=MUC20
STH	Saitohin	Protein Coding	29	GC17P045999	1.29523	https://www.genecards.org/cgi-bin/carddisp.pl?gene=STH
MAPT-AS1	MAPT Antisense RNA 1	RNA Gene	18	GC17M045799	1.29523	https://www.genecards.org/cgi-bin/carddisp.pl?gene=MAPT-AS1
FCN2	Ficolin 2	Protein Coding	42	GC09P134864	1.294	https://www.genecards.org/cgi-bin/carddisp.pl?gene=FCN2
ELOVL6	ELOVL Fatty Acid Elongase 6	Protein Coding	39	GC04M110045	1.294	https://www.genecards.org/cgi-bin/carddisp.pl?gene=ELOVL6
GPRC5A	G Protein-Coupled Receptor Class C Group 5 Member A	Protein Coding	40	GC12P021352	1.29331	https://www.genecards.org/cgi-bin/carddisp.pl?gene=GPRC5A
ITGA4	Integrin Subunit Alpha 4	Protein Coding	46	GC02P181456	1.29044	https://www.genecards.org/cgi-bin/carddisp.pl?gene=ITGA4
LMO7	LIM Domain 7	Protein Coding	40	GC13P075620	1.2866	https://www.genecards.org/cgi-bin/carddisp.pl?gene=LMO7
USP10	Ubiquitin Specific Peptidase 10	Protein Coding	42	GC16P084702	1.28641	https://www.genecards.org/cgi-bin/carddisp.pl?gene=USP10
EHD1	EH Domain Containing 1	Protein Coding	40	GC11M089730	1.28636	https://www.genecards.org/cgi-bin/carddisp.pl?gene=EHD1
CD1A	CD1a Molecule	Protein Coding	40	GC01P158255	1.28632	https://www.genecards.org/cgi-bin/carddisp.pl?gene=CD1A
FECH	Ferrochelatase	Protein Coding	45	GC18M057544	1.28599	https://www.genecards.org/cgi-bin/carddisp.pl?gene=FECH
SLC7A2	Solute Carrier Family 7 Member 2	Protein Coding	41	GC08P017497	1.28599	https://www.genecards.org/cgi-bin/carddisp.pl?gene=SLC7A2
PSME1	Proteasome Activator Subunit 1	Protein Coding	40	GC14P024136	1.28431	https://www.genecards.org/cgi-bin/carddisp.pl?gene=PSME1
TRPC3	Transient Receptor Potential Cation Channel Subfamily C Member 3	Protein Coding	46	GC04M121879	1.28291	https://www.genecards.org/cgi-bin/carddisp.pl?gene=TRPC3
PRF1	Perforin 1	Protein Coding	44	GC10M070597	1.28167	https://www.genecards.org/cgi-bin/carddisp.pl?gene=PRF1
[truncated: 6,623 more rows]
